# Supplementary material for: Polyphenol Levels Are Inversely Correlated with Body Weight and Obesity in an Elderly Population after 5 Years of Follow Up (The Randomised PREDIMED Study)
Source: Nutrients. 2017 May 3;9(5):452. doi: 10.3390/nu9050452 (PMC5452182; doi:10.3390/nu9050452)
Supplement: Supplementary file 1 [file nutrients-09-00452-s001.zip]

Archive with 6 entries (5 files):
- Supplementary Materials/
- Supplementary Materials/File S1. STROBE Checklist.doc
- Supplementary Materials/File S2. Protocol of the PREDIMED study.pdf
- Supplementary Materials/File S3. Database of Participant.xls
- Supplementary Materials/Table S1. Comparisons of obesity indexes.docx
- Supplementary Materials/Talbe S2. Multiple linear regression analyses with changes in anthropometric parameters and changes in quintiles of TPE after 5 years in the PREDIMED.docx
