# Supplementary material for: Polyphenol Levels Are Inversely Correlated with Body Weight and Obesity in an Elderly Population after 5 Years of Follow Up (The Randomised PREDIMED Study)
Source: Nutrients. 2017 May 3;9(5):452. doi: 10.3390/nu9050452 (PMC5452182; doi:10.3390/nu9050452)
Supplement: Supplementary file 1 [file nutrients-09-00452-s001.zip › Supplementary Materials/File S3. Database of Participant.xls]

## Sheet: Hoja1
id	sex	age	int_group	POLYPHENOL_base	POLYPHENOL_5	diabetes	dyslipidemia	HT	smoking	LTPA	HEIGHT_0	WEIGHT_0	BMI_0	Waist_0	WHtR_0	WEIGHT_5	BMI_5	Waist_5	WHtR_5	Alcohol	Energy_intake	Fibre	Phytosterols	Alcohol_5	Energy_intake_5	Fibre_5	Phytosterols_5	MedDiet14_0	MedDiet14_5
1	female	55	olive	186.674	79.649	no	yes	yes	nonsmoker	296	1.6	95	37.11	102	63.75	93.9	36.68	98	61.25	0	2459.7	14.4673	567.341	0.693333	2074.67	18.4817	313.01	8	12
2	female	58	nuts	103.703	193.931	yes	yes	no	nonsmoker	120	1.53	71.5	30.54	94	61.4379	72.4	30.93	99	64.7059	2.16771	2163.2	17.0969	368.856	0	2842.58	27.3613	450.871	8	11
3	female	58	olive	99.757	64.168	yes	yes	yes	nonsmoker	200	1.6	73.5	28.71	95	59.375	88.3	34.49	110	68.75	0	2153.79	23.6196	413.986	0	1735.58	15.205	210.77	5	8
4	female	59	control	79.447	79.338	no	no	yes	current	35	1.55	85	35.38	98	63.2258	82.7	34.42	106	68.3871	0	2670.44	28.3666	507.705	4.38429	2086.43	19.7826	274.276	7	10
5	female	59	nuts	143.583	94.491	no	yes	yes	nonsmoker	1735.7	1.72	85.2	28.8	99	57.5581	87.1	29.44	104	60.4651	2.42619	3382.47	82.3627	266.236	2.4	3150.4	80.3	255.3	11	10
6	female	59	olive	96.847	172.29	yes	no	yes	nonsmoker	0	1.51	75.2	32.98	108	71.5232	72	31.58	99	65.5629	0	1425.7	15.4152	333.292	0	2152.18	22.6616	314.401	7	6
7	female	59	olive	133.829	54.055	no	yes	yes	former	0	1.52	66	28.57	90	59.2105	69.4	30.04	100	65.7895	27.4614	2445.9	18.6426	494.105	11.8614	1965.81	20.0864	306.248	9	11
8	female	59	olive	89.866	70.176	no	yes	yes	nonsmoker	24	1.57	77.3	31.36	102	64.9682	70.7	28.68	94	59.8726	28.7087	1785.93	22.2971	176.316	5.67762	1882.83	31.2988	348.281	11	12
9	female	59	olive	78.45	118.744	no	yes	yes	nonsmoker	37.5	1.67	90	32.27	96	57.485	91.8	32.92	108	64.6707	12.5	2341.3	24.1669	352.464	10.3266	2341.3	27.0376	375.602	10	13
10	female	60	control	141.507	225.464	yes	no	no	nonsmoker	2.3	1.57	85.7	34.77	97	61.7834	88.5	35.9	102	64.9682	0	1821.13	27.4921	257.779	0	1284.06	8.5871	133.933	7	5
11	female	60	control	116.47	145.362	no	no	yes	nonsmoker	278	1.59	70.5	27.89	96.7531	60.429	70.4	27.85	83	52.2013	12.5	2317.7	24.1669	352.464	10.4332	3425.3	27.0376	375.602	7	7
12	female	60	control	81.903	64.721	no	yes	no	nonsmoker	192.9	1.61	64.3	24.81	87	54.0373	62.7	24.19	94	58.3851	0	1977.83	18.2021	457.386	0	2267.45	23.4373	307.203	8	8
13	female	60	control	138.909	186.559	no	yes	yes	nonsmoker	144.6	1.52	66	28.57	87	57.2368	65.4	28.31	86	56.5789	0	2518.79	34.3966	384.865	0	1735.45	16.6251	197.341	11	9
14	female	60	control	94.015	116.25	no	yes	yes	nonsmoker	82.5	1.56	85.9	35.3	99	63.4615	91.3	37.52	108	69.2308	0	2508.96	31.0425	371.062	0	2729.75	43.708	493.284	6	9
15	female	60	nuts	70.104	126.089	no	yes	yes	nonsmoker	360	1.5	78	34.67	100	66.6667	57.3	25.47	71	47.3333	0.693333	1515	25.914	403.841	0	2307.56	34.7218	418.922	6	9
16	female	60	nuts	137.504	183.726	yes	yes	yes	former	234	1.63	80.5	30.3	102	62.5767	82.4	31.01	93	57.0552	0	2576.67	27.4506	581.997	0	2416.59	20.4959	327.819	8	12
17	female	60	nuts	137.504	183.726	yes	yes	yes	former	234	1.63	80.5	30.3	102	62.5767	82.4	31.01	93	57.0552	0	2576.67	27.4506	581.997	0	2416.59	20.4959	327.819	8	12
18	female	60	nuts	128.828	105.378	yes	no	no	nonsmoker	106	1.46	73.5	34.48	98	67.1233	77.9	36.55	94	64.3836	0	2641.93	24.1005	459.346	0	2652.59	27.7624	433.67	8	12
19	female	60	nuts	141.059	91.419	no	yes	yes	nonsmoker	965.7	1.5	62.3	27.69	87	58	63.3	28.13	85	56.6667	29.9581	3290.37	47.9748	637.979	30.9843	2273.92	28.1549	346.082	11	14
20	female	60	olive	101.666	94.804	no	yes	yes	nonsmoker	231.4	1.57	69	27.99	83	52.8662	73	29.62	94	59.8726	26	2731.2	30.9922	353.752	0.682	3453.06	26.4758	431.917	12	10
21	female	60	olive	67.027	65.692	no	yes	yes	current	53.6	1.56	64	26.3	87	55.7692	64.1	26.34	88	56.4103	25.575	1575.61	10.0326	172.311	26.682	2295.01	14.2908	270.962	9	11
22	female	60	olive	197.804	207.058	yes	yes	yes	nonsmoker	173.6	1.54	83.2	35.08	108	70.1299	81.4	34.32	106	68.8312	27.782	1775.45	14.8881	364.285	1.48571	1726.82	19.3441	289.695	11	11
23	female	60	olive	109.979	222.561	no	yes	yes	nonsmoker	385.7	1.58	65	26.04	80	50.6329	60	24.03	87	55.0633	12.5	2317.7	24.1669	370.5	10.3	2370.69	23.3	375.602	11	12
24	female	60	olive	89.223	215.21	no	yes	yes	nonsmoker	207.9	1.58	87	34.85	102	64.557	76	30.44	97	61.3924	12.5	2320.2	24.1669	352.464	10.3133	2370.69	23.3	375.602	10	12
25	female	60	olive	160.616	121.246	no	yes	yes	nonsmoker	702	1.55	66.1	27.51	92	59.3548	68.6	28.55	92	59.3548	26.682	2007.32	20.5924	249.93	26.682	2487.66	28.3749	403.527	10	14
26	female	61	control	226.028	105.178	no	yes	yes	nonsmoker	3.4	1.62	62	23.62	79	48.7654	61.9	23.59	77	47.5309	29.5391	2786.72	30.0702	214.073	11.7333	2022.62	20.5737	314.503	12	11
27	female	61	nuts	77.768	75.276	no	yes	yes	nonsmoker	567.9	1.54	64	26.99	77	50	71	29.94	88	57.1429	0	2876.04	30.7709	443.065	1.48571	3757.7	29.4818	577.706	10	11
28	female	61	nuts	77.737	78.28	no	yes	yes	nonsmoker	231.4	1.64	86.8	32.27	95	57.9268	86.8	32.27	99	60.3659	5.73914	2261.59	24.395	249.201	0	3103.72	46.5153	539.288	8	11
29	female	61	nuts	162.651	169.679	no	yes	yes	nonsmoker	192.9	1.49	67.4	30.36	80	53.6913	61.1	27.52	86	57.7181	10.4	2114.02	17.6052	305.37	11	2320.57	18.4714	337.554	10	11
30	female	61	nuts	148.366	75.941	no	no	yes	nonsmoker	15	1.53	73.3	31.31	90	58.8235	77.5	33.11	97	63.3987	10.4	2397.27	22.0855	300.58	10.4	2305.2	20.7735	393.15	9	13
31	female	61	olive	59.077	73.65	no	yes	yes	nonsmoker	0	1.5	73.8	32.8	99	66	70.4	31.29	100	66.6667	1.46143	1841.19	18.3735	391.585	1.29333	1855.24	18.9475	216.221	7	9
32	female	61	olive	144.239	79.517	no	yes	yes	former	482.5	1.53	71	30.33	97	63.3987	70.5	30.12	96	62.7451	0	1578.43	33.2317	205.56	0	1817.68	19.7527	285.871	6	10
33	female	61	olive	46.96	97.022	yes	no	yes	nonsmoker	289.3	1.61	70.5	27.2	82	50.9317	65.5	25.27	87.5	54.3478	0	1317.85	22.6828	217.152	0	1832.91	30.5603	331.432	8	10
34	female	61	olive	81.597	95.534	yes	yes	yes	nonsmoker	522.9	1.55	64.2	26.72	92	59.3548	64.5	26.85	97	62.5806	5.94286	2227.47	24.0429	394.776	5.94286	1706.85	18.5575	251.312	4	10
35	female	61	olive	140.516	186.866	no	yes	no	nonsmoker	805.7	1.57	59	23.94	86	54.7771	61.4	24.91	86	54.7771	2.06143	2140.61	18.2207	308.005	0.682	2340.23	23.8128	390.109	9	11
36	female	61	olive	88.143	122.176	no	yes	yes	nonsmoker	464.3	1.55	73	30.39	91	58.7097	66.4	27.64	93	60	11	1972.04	15.7176	297.375	4.45714	1839.81	22.804	340.669	9	11
37	female	61	olive	91.475	142.466	no	yes	yes	nonsmoker	115.7	1.52	63	27.27	82	53.9474	65.9	28.52	87	57.2368	0	2330.94	19.7959	304.339	0	2441.94	24.1178	354.225	8	12
38	female	61	olive	102.137	147.614	no	yes	yes	nonsmoker	69	1.52	59	25.54	84	55.2632	62.8	27.18	86	56.5789	1.29333	2302.96	20.8541	384.774	2.08571	2998.29	33.3666	590.345	10	12
39	female	62	control	166.029	92.019	no	yes	yes	nonsmoker	396.8	1.64	83.1	30.9	97	59.1463	81.3	30.23	92	56.0976	0	1723.28	21.7694	297.437	0.693333	1339.55	24.0344	209.07	8	10
40	female	62	control	109.255	171.568	no	no	yes	current	180	1.61	90.3	34.84	93	57.764	91.4	35.26	99	61.4907	0.693333	1749.24	16.4231	405.331	0	1609.7	14.2692	239.617	7	10
41	female	62	control	143.547	109.326	yes	yes	yes	nonsmoker	238.6	1.51	67	29.38	91	60.2649	70	30.7	99	65.5629	26.682	2560.92	20.8541	446.74	14.7843	2381.86	34.617	397.366	12	10
42	female	62	nuts	79.35	114.023	no	no	yes	nonsmoker	240	1.61	85.4	32.95	105	65.2174	83.1	32.06	100	62.1118	0	2465.97	13.5282	282.216	0	2660.09	22.7848	394.136	7	10
43	female	62	nuts	73.672	41.139	no	yes	yes	nonsmoker	72	1.63	83.3	31.35	87	53.3742	81	30.49	93	57.0552	0	1713.47	17.0651	214.107	0	2199.23	29.8936	467.71	9	11
44	female	62	nuts	187.295	248.47	yes	yes	yes	nonsmoker	30	1.54	76.9	32.43	101	65.5844	70	29.52	95	61.6883	0	2036.38	21.8933	258.952	0	2125.97	26.3155	384.092	9	11
45	female	62	nuts	71.378	166.149	no	yes	no	nonsmoker	120	1.44	52.4	25.27	91	63.1944	55.4	26.72	85	59.0278	27.4614	1875.21	23.0696	474.274	13.019	2989.14	37.0419	486.737	8	11
46	female	62	nuts	209.113	77.232	no	yes	yes	nonsmoker	42.9	1.56	66.9	27.49	89	57.0513	75.8	31.15	98	62.8205	0	2145.95	26.8718	416.713	0	2539.86	27.3447	403.533	11	12
47	female	62	nuts	171.603	138.619	yes	no	yes	nonsmoker	115.7	1.54	66.5	28.04	80	51.9481	72.2	30.44	87	56.4935	0	2236.68	20.3159	405.445	1.48571	2243.69	23.6783	417.238	10	12
48	female	62	nuts	95.512	69.703	yes	no	no	nonsmoker	440.3	1.52	66.9	28.96	83	54.6053	64.3	27.83	87	57.2368	0	2088.32	25.8373	351.437	0	2764.48	49.7032	540.645	8	12
49	female	62	nuts	74.959	196.58	no	yes	yes	nonsmoker	540	1.55	73.1	30.43	95	61.2903	73.5	30.59	92	59.3548	0	1362.25	20.6045	233.709	0	2259.01	28.2819	368.328	10	13
50	female	62	olive	202.717	99.599	no	yes	yes	nonsmoker	80	1.68	98	34.72	112	66.6667	98.7	34.97	116	69.0476	12.5	2317.7	24.1669	375.2	10.3799	2370.69	13.1	375.602	11	7
51	female	62	olive	66.593	91.235	no	yes	yes	nonsmoker	45	1.54	68	28.67	93	60.3896	71.5	30.15	90	58.4416	0.693333	1903.6	32.4531	294.901	0	2273.34	24.8314	333.025	8	9
52	female	62	olive	81.658	127.013	no	no	yes	nonsmoker	40	1.6	80	31.25	95	59.375	80.5	31.45	103	64.375	0	2891.98	21.9358	376.207	0	1692.2	24.0544	285.354	6	10
53	female	62	olive	66.234	91.484	no	yes	yes	nonsmoker	0	1.51	69.5	30.48	89	58.9404	83.1	36.45	90	59.6026	0	1549.68	17.8712	324.122	0	2114.98	21.686	278.069	7	11
54	female	62	olive	103.918	121.592	no	yes	yes	nonsmoker	52.5	1.54	64.5	27.2	94	61.039	67.7	28.55	98	63.6364	0.693333	2180.06	23.4492	380.049	0	2804.47	25.561	419.155	13	11
55	female	62	olive	59.216	124.169	no	yes	yes	nonsmoker	270	1.58	73	29.24	88	55.6962	67.9	27.2	87	55.0633	11	2787.63	22.0783	471.226	0	2730.87	26.8722	394.749	10	11
56	female	62	olive	123.041	129.406	yes	yes	no	nonsmoker	270	1.54	71.3	30.06	103	66.8831	72.5	30.57	102	66.2338	0	2313.94	31.8	424.41	0	2007.07	26.3445	283.905	5	12
57	female	62	olive	111.939	132.09	no	yes	no	nonsmoker	315	1.62	69.5	26.48	84	51.8519	64.5	24.58	85	52.4691	0	2676.65	33.0632	360.963	0.693333	3267.61	37.807	559.114	10	13
58	female	62	olive	85.333	71.569	no	yes	yes	nonsmoker	45	1.54	74	31.2	96	62.3377	77.5	32.68	92	59.7403	11.682	2465.78	23.5386	328.4	11.082	2764.5	26.8287	385.462	8	13
59	female	63	control	190.363	96.843	no	yes	yes	nonsmoker	461.1	1.64	83	30.86	106	64.6341	85.2	31.68	104	63.4146	3.46105	2439.45	40.5854	271.465	1.37533	1782.44	24.583	286.555	11	7
60	female	63	control	59.125	98.729	no	yes	yes	nonsmoker	324.6	1.74	76	25.1	91	52.2989	75.2	24.84	82	47.1264	0.682	2640.49	38.8214	209.128	1.37533	1758.99	17.6842	212.072	11	9
61	female	63	control	143.487	132.293	no	yes	yes	nonsmoker	135	1.5	70.8	31.47	95	63.3333	72	32	105	70	11	1807.96	15.4122	299.379	11.6933	1902.18	18.6428	265.092	10	10
62	female	63	nuts	121.194	130.202	yes	yes	yes	nonsmoker	218	1.66	88.4	32.08	92	55.4217	88.4	32.08	98	59.0361	0	2167.05	24.8875	338.16	1.48571	1663.88	21.9724	291.455	5	9
63	female	63	nuts	76.105	50.109	no	yes	yes	current	90	1.55	73	30.39	104	67.0968	77.2	32.13	98	63.2258	5.74286	2031.89	15.6209	502.949	0	1839.84	16.9074	235.341	5	9
64	female	63	nuts	163.579	129.429	no	no	yes	nonsmoker	205.7	1.52	58.9	25.49	79	51.9737	58.1	25.15	85	55.9211	0	2506.36	33.0539	459.01	4.45714	2770.57	44.481	445.625	10	11
65	female	63	nuts	108.909	179.174	yes	yes	yes	nonsmoker	238.9	1.56	73.8	30.33	102	65.3846	67.5	27.74	96	61.5385	4.98429	1965.9	28.5159	336.339	2.06143	1876.77	24.1874	468.128	10	11
66	female	63	nuts	112.692	70.67	no	yes	yes	nonsmoker	45	1.58	76.8	30.76	100	63.2911	75.5	30.24	94	59.4937	0	2227.04	36.5946	402.773	0	2184.8	33.5863	416.465	10	12
67	female	63	nuts	104.114	114.544	no	yes	yes	nonsmoker	98	1.45	63	29.96	92	63.4483	65	30.92	94	64.8276	0.6	2644.81	24.3858	385.255	0	2247.83	31.946	397.953	11	12
68	female	63	nuts	84.99	65.56	no	yes	yes	nonsmoker	270	1.53	55.7	23.79	74	48.366	55.8	23.84	78	50.9804	0.693333	1335.95	11.5899	124.664	6.23914	2573.87	28.3988	402.75	8	12
69	female	63	nuts	148.931	73.93	yes	yes	yes	nonsmoker	16	1.58	78.3	31.37	89	56.3291	72.6	29.08	92	58.2278	0.693333	2276.31	28.4416	348.398	0	1881.91	28.3096	307.047	8	12
70	female	63	nuts	99.939	115.732	no	yes	yes	nonsmoker	45	1.54	59.5	25.09	76	49.3506	58.9	24.84	74	48.0519	3.50105	2306.95	25.3727	273.025	7.16581	2619.68	46.6408	571.105	11	12
71	female	63	nuts	155.985	129.827	yes	yes	yes	nonsmoker	98.6	1.56	58.5	24.04	85	54.4872	56.3	23.13	80	51.2821	0	1673.23	29.6159	315.239	0	2017.76	28.4415	369.991	11	13
72	female	63	olive	101.317	122.929	yes	yes	yes	current	0	1.62	52.6	20.04	86	53.0864	55.5	21.15	87.5	54.0123	15.8843	2034.63	17.5524	291.507	10.4	1793.8	17.7391	233.847	7	10
73	female	63	olive	122.995	197.997	no	no	yes	nonsmoker	10	1.59	58.1	22.98	79	49.6855	60.1	23.77	84	52.8302	0	2776.34	24.1229	399.627	2.15476	3588.39	31.9476	483.629	8	11
74	female	63	olive	106.541	93.549	no	yes	yes	nonsmoker	275.7	1.53	80.5	34.39	99	64.7059	77.3	33.02	93	60.7843	0	2663.3	23.3455	355.053	0	2309.8	37.7882	424.064	11	13
75	female	64	control	104.495	111.256	no	yes	yes	nonsmoker	0	1.47	63.3	29.29	90	61.2245	64.5	29.85	88	59.8639	0	2289.79	28.7705	215.322	0	1948.82	29.1315	283.452	7	7
76	female	64	control	121.462	175.241	no	no	yes	nonsmoker	148	1.48	66.1	30.18	95	64.1892	61.9	28.26	103	69.5946	2.56143	1353.41	16.4846	329.758	5.13914	2133.5	28.3304	457.039	8	10
77	female	64	nuts	102.007	190.845	yes	yes	yes	nonsmoker	210	1.56	74	30.41	95	60.8974	77	31.64	94	60.2564	0	2313.86	26.9416	234.73	0.693333	2330.99	24.6852	372.69	9	11
78	female	64	nuts	153.785	93.106	yes	no	yes	nonsmoker	270	1.52	61.1	26.45	82	53.9474	59.5	25.75	82.5	54.2763	0	2203.33	21.2263	329.306	0	2496.06	37.0131	444.881	10	11
79	female	64	nuts	90.875	109.104	no	yes	yes	nonsmoker	289.3	1.56	76.8	31.56	104	66.6667	79	32.46	100	64.1026	1.29333	1731.36	17.3874	223.364	10.4	2089.13	18.8657	361.45	8	12
80	female	64	nuts	85.447	48.85	yes	yes	yes	nonsmoker	90	1.5	57	25.33	94	62.6667	55.1	24.49	94	62.6667	11.082	2155.16	16.301	380.564	10.4	1631.68	16.3038	243.299	8	12
81	female	64	olive	111.189	117.64	yes	no	no	nonsmoker	341.7	1.41	52.5	26.41	93	65.9574	50.5	25.4	94	66.6667	3.54714	3010.65	28.9893	509.161	3.54714	1945.18	21.9742	259.635	10	10
82	female	64	olive	108.766	100.869	no	yes	yes	former	90	1.71	78	26.67	89	52.0468	82	28.04	98	57.3099	15.1729	3178.19	20.795	390.92	9.53476	2852.93	30.3706	466.99	8	11
83	female	64	olive	104.078	86.548	no	yes	yes	nonsmoker	150	1.57	71.5	29.01	93	59.2357	74	30.02	97	61.7834	0	1914.1	24.0499	286.13	0.693333	2186.39	25.5723	343.702	10	12
84	female	64	olive	140.491	99.525	no	yes	yes	nonsmoker	150	1.51	72.2	31.67	102	67.5497	72.5	31.8	103	68.2119	0.693333	1558.03	19.4655	341.745	10.4	2323	32.9973	373.487	8	12
85	female	65	control	123.896	77.432	yes	no	no	nonsmoker	16	1.56	76	31.23	109	69.8718	80	32.87	106	67.9487	1.38667	1944.83	30.2916	437.718	0	1421.42	17.4374	228.507	8	9
86	female	65	nuts	98.427	165.836	yes	no	yes	nonsmoker	16	1.62	75.5	28.77	99	61.1111	75.4	28.73	93	57.4074	0	2083.38	27.7794	430.543	0	1395.09	24.9692	272.26	8	9
87	female	65	olive	122.487	93.042	no	no	yes	nonsmoker	347	1.56	61.5	25.27	86	55.1282	64	26.3	86	55.1282	4.45714	1726.09	13.416	359.804	0	2588.27	32.9539	378.546	8	8
88	female	65	olive	139.756	124.895	yes	yes	no	nonsmoker	420	1.47	71.4	33.04	98	66.6667	66.4	30.73	97	65.9864	4.45714	1664.69	19.8479	394.339	0	2456.58	30.5613	477.69	8	9
89	female	65	olive	139.756	124.895	yes	yes	no	nonsmoker	420	1.47	71.4	33.04	98	66.6667	66.4	30.73	97	65.9864	4.45714	1664.69	19.8479	394.339	0	2456.58	30.5613	477.69	8	9
90	female	65	olive	76.942	93.69	yes	no	yes	nonsmoker	0	1.51	90	39.47	120	79.4702	84.5	37.06	109	72.1854	0	1626.76	31.4215	160.655	0	1557.87	25.8436	283.493	7	10
91	female	65	olive	127.976	133.498	no	no	yes	nonsmoker	75	1.54	76.4	32.21	108	70.1299	74	31.2	101	65.5844	5.91857	2874.52	23.1088	400.88	0.693333	2145.53	22.6673	304.056	8	10
92	female	65	olive	112.151	38.307	no	yes	yes	nonsmoker	171.4	1.61	74	28.55	90	55.9006	81.5	31.44	106	65.8385	10.4	2071.04	18.861	326.461	10.4	2373.98	24.6423	375.064	8	11
93	female	65	olive	53.55	109.626	yes	yes	yes	nonsmoker	27.4	1.51	79.1	34.69	108	71.5232	85.2	37.37	111	73.5099	15.5258	1634.88	28.6102	302.519	31.3186	1801.89	22.1557	266.596	7	11
94	female	65	olive	69.511	179.286	yes	yes	yes	nonsmoker	462.9	1.55	85	35.38	105	67.7419	92.5	38.5	117	75.4839	0	2806.71	27.2911	500.105	0	1645.78	24.2647	239.862	5	12
95	female	65	olive	83.62	60.055	no	yes	yes	nonsmoker	150	1.66	91.5	33.21	101	60.8434	97.4	35.35	103	62.0482	1.48571	2383.61	18.1555	367.045	0	2814.21	26.5371	401.313	9	12
96	female	65	olive	66.302	136.198	no	no	yes	current	40.1	1.48	65	29.67	91	61.4865	62.9	28.72	87	58.7838	26	1802.22	14.8694	416.339	26	2418.02	21.2179	350.09	10	12
97	female	65	olive	93.748	139.598	no	yes	yes	nonsmoker	630	1.47	58	26.84	81	55.102	58.2	26.93	85	57.8231	0	2732.8	39.055	348.263	10.4	2889.29	47.4509	526.385	12	14
98	female	66	control	58.073	93.16	no	yes	yes	nonsmoker	263.4	1.48	71	32.41	101	68.2432	66.5	30.36	107	72.2973	0	2354.67	25.6065	320.536	0	1739.27	12.716	215.769	8	8
99	female	66	nuts	64.948	235.206	no	yes	yes	nonsmoker	424.3	1.49	59.5	26.8	82	55.0336	63.5	28.6	91	61.0738	0	1554.79	23.6194	117.782	0	1885.17	25.876	323.197	11	11
100	female	66	nuts	137.758	84.221	yes	yes	yes	nonsmoker	289.3	1.49	57.5	25.9	90	60.4027	58	26.12	85	57.047	0	1954.75	19.3648	193.686	0	2203.73	20.639	371.99	9	11
101	female	66	nuts	126.805	106.321	no	yes	no	current	105	1.62	66.4	25.3	82	50.6173	70.3	26.79	97	59.8765	0	2409.64	21.3856	352.231	0	2664.5	30.4232	444.681	9	11
102	female	66	olive	170.652	140.044	yes	yes	no	current	120	1.51	67.7	29.69	101	66.8874	65.2	28.6	92	60.9272	14.7843	2445.63	21.7802	384.023	10.4	2578.42	21.5089	372.653	8	10
103	female	66	olive	139.889	145.106	yes	no	no	former	875	1.5	64	28.44	87	58	60	26.67	85	56.6667	2.382	2357.61	19.3433	323.294	8.57143	2009.9	20.2347	278.047	7	11
104	female	66	olive	141.917	162.59	no	yes	yes	former	105	1.53	73	31.18	89	58.1699	72.6	31.01	91	59.4771	11.082	2325.26	29.3478	317.744	1.48571	2572.75	36.6042	510.631	11	12
105	female	66	olive	112.667	112.042	yes	yes	no	nonsmoker	150	1.58	83.3	33.37	104	65.8228	85.2	34.13	110	69.6203	0	2451.44	21.8031	436.934	1.48571	2977.01	36.9777	539.999	10	13
106	female	66	olive	132.095	214.034	no	yes	yes	nonsmoker	270	1.59	72.5	28.68	82	51.5723	77	30.46	96	60.3774	0.693333	1751.18	24.6877	335.09	4.45714	2683.52	43.9609	433.555	6	13
107	female	67	control	146.289	139.127	no	yes	yes	nonsmoker	0	1.54	75.8	31.96	101	65.5844	78	32.89	106	68.8312	0	1884.19	26.3255	235.598	0	1560.65	19.6692	217.217	8	7
108	female	67	control	138.188	58.615	no	yes	yes	nonsmoker	90	1.57	67.3	27.3	84	53.5032	74.2	30.1	97.5	62.1019	0	2501.34	20.4722	527.42	0	3282.66	35.9067	436.717	8	8
109	female	67	control	108.996	80.742	no	yes	yes	nonsmoker	90	1.53	70	29.9	89	58.1699	73.5	31.4	90	58.8235	5.15048	1568.14	14.6915	335.046	0	1582.76	20.6073	252.597	5	9
110	female	67	nuts	110.814	100.744	yes	yes	yes	nonsmoker	270	1.58	71.8	28.76	104	65.8228	69	27.64	93	58.8608	8.59095	1943.21	20.4875	387.148	2.06143	1648.92	22.9386	238.194	7	9
111	female	67	nuts	88.286	82.621	yes	no	yes	nonsmoker	30	1.65	78.5	28.83	106	64.2424	84	30.85	113	68.4848	0	1920.8	22.5092	256.108	0	1932.85	23.0085	373.163	7	11
112	female	67	nuts	121.212	135.769	no	yes	no	nonsmoker	0	1.6	81.2	31.72	98	61.25	81.6	31.87	98	61.25	11.8614	2839.36	29.0529	245.777	0.693333	1883.24	21.7522	310.927	7	11
113	female	67	nuts	114.279	192.846	yes	yes	yes	nonsmoker	5.7	1.46	68.3	32.04	103	70.5479	66.5	31.2	104	71.2329	0	2475.44	19.9218	326.559	0	2579.9	28.7683	496.522	10	12
114	female	67	nuts	103.121	260.122	no	no	yes	current	289.3	1.64	72	26.77	86	52.439	69.1	25.69	82	50	11	2090.93	20.8851	326.33	0.693333	2196	26.2503	419.945	12	12
115	female	67	nuts	152.787	137.323	no	yes	yes	nonsmoker	1106	1.51	75	32.89	93	61.5894	76.3	33.46	92	60.9272	0	2880.87	27.4334	598.63	0	2508.74	29.1561	445.983	11	13
116	female	67	olive	182.912	93.495	no	yes	yes	nonsmoker	192.9	1.56	70.5	28.97	91	58.3333	68.5	28.15	91	58.3333	0.693333	2196.93	17.6292	264.401	10.4	2452.05	20.7357	313.98	9	11
117	female	67	olive	67.448	121.669	yes	no	yes	nonsmoker	0	1.64	94	34.95	126	76.8293	90.5	33.65	122	74.3902	0	2802.78	22.5224	202.695	0	2614.52	27.3193	450.364	9	12
118	female	67	olive	145.968	204.348	yes	yes	no	former	364.3	1.63	84.2	31.69	94	57.6687	67.9	25.56	90	55.2147	5.05714	2188.68	30.9278	357.391	0.693333	2202.81	28.4706	432.854	6	12
119	female	67	olive	59.902	122.967	no	yes	yes	nonsmoker	90	1.53	80.5	34.39	99	64.7059	77	32.89	100	65.3595	0	1626.95	17.5721	170.136	0	2785.74	31.9396	479.142	6	13
120	female	67	olive	133.095	65.529	no	yes	no	nonsmoker	225	1.5	71	31.56	93	62	74.8	33.24	100	66.6667	0.6	2922.02	26.0669	441.003	0	2079.39	24.584	310.809	7	13
121	female	67	olive	150.398	153.341	yes	yes	no	nonsmoker	338	1.53	62	26.49	88	57.5163	58.6	25.03	82	53.5948	10.4	2412.45	25.7277	396.702	0	2063.15	27.7419	321.3	11	13
122	female	68	control	123.16	61.341	no	yes	yes	former	60	1.59	73	28.88	90	56.6038	69.5	27.49	86	54.0881	56.3843	2147.22	13.7375	139.866	77.2571	1977.23	18.0041	188.495	8	7
123	female	68	control	103.4	162.141	no	yes	yes	nonsmoker	0	1.5	64.4	28.62	80	53.3333	63.5	28.22	87	58	0	2081.96	30.2668	233.762	0	1923.87	34.4094	295.236	10	8
124	female	68	control	174.831	192.499	yes	yes	yes	nonsmoker	125	1.57	58.6	23.77	87	55.414	57.6	23.37	83	52.8662	0	2258.93	20.574	387.862	0	1470.28	14.1655	218.935	9	9
125	female	68	control	139.353	79.046	no	yes	yes	nonsmoker	105	1.54	64.6	27.24	91	59.0909	64.9	27.37	83	53.8961	0	1929.65	26.848	213.916	0	1946.29	25.4389	331.941	10	10
126	female	68	control	169.66	65.932	no	yes	yes	nonsmoker	105	1.54	60	25.3	90	58.4416	66.5	28.04	93	60.3896	0	2419.83	19.1292	242.603	0	3261.24	27.0818	490.393	9	10
127	female	68	control	193.846	246.159	no	no	yes	nonsmoker	274	1.55	70.6	29.39	88	56.7742	69	28.72	94	60.6452	10.4	1912.72	24.6004	464.071	11.6033	2512.96	33.5404	421.845	12	10
128	female	68	control	84.817	107.522	no	yes	yes	nonsmoker	16	1.58	83.1	33.29	104	65.8228	87.6	35.09	105	66.4557	10.4	2654.98	33.1978	432.332	26	2585.46	32.1908	365.685	11	11
129	female	68	control	102.511	90.837	yes	no	no	nonsmoker	306	1.54	67.5	28.46	84	54.5455	70.5	29.73	88	57.1429	10.4	1840.89	15.774	300.58	10.4	1482.9	17.5933	227.277	9	11
130	female	68	nuts	92.761	56.392	no	yes	yes	current	138.1	1.6	79.3	30.98	101	63.125	79.4	31.02	103	64.375	0.682	1841.35	23.6766	350.13	1.46143	2386.31	30.987	368.139	8	8
131	female	68	nuts	144.634	81.121	no	yes	yes	nonsmoker	35.7	1.59	78	30.85	92	57.8616	79.2	31.33	93	58.4906	0	1995.11	18.37	198.236	0	1969.33	19.4884	314.916	10	11
132	female	68	nuts	121.116	155.384	yes	yes	yes	nonsmoker	15	1.47	76	35.17	96	65.3061	78.4	36.28	101	68.7075	0	1842.32	18.3113	319	0	2141.14	21.8369	376.889	9	11
133	female	68	nuts	80.167	161.437	no	no	yes	nonsmoker	632.6	1.58	65.5	26.24	80	50.6329	66.6	26.68	86.5	54.7468	0	2838.83	25.1569	517.653	0	3159.08	33.9487	593.261	7	11
134	female	68	nuts	142.894	127.665	no	yes	yes	nonsmoker	0	1.5	67	29.78	87	58	66.5	29.56	82	54.6667	0.693333	1900.7	21.0133	309.716	0	1804.89	22.258	350.913	10	11
135	female	68	nuts	148.56	232.564	no	yes	yes	nonsmoker	213	1.54	55.9	23.57	70	45.4545	53.4	22.52	70	45.4545	10.4	2601.04	33.8187	364.438	26	2837.09	41.6183	435.084	10	11
136	female	68	nuts	87.449	102.844	no	yes	yes	nonsmoker	300	1.55	67.3	28.01	84	54.1935	67.5	28.1	85	54.8387	13.0153	2323.07	28.0439	286.317	0	2760.95	30.9703	400.205	11	11
137	female	68	nuts	183.924	113.427	yes	yes	no	nonsmoker	299	1.54	61.5	25.93	86	55.8442	55.7	23.49	78	50.6494	2.08571	2134.47	22.6148	372.077	0	1899.74	23.9521	336.437	10	12
138	female	68	nuts	116.479	195.783	yes	no	yes	nonsmoker	420	1.63	81	30.49	100	61.3497	78.8	29.66	96	58.8957	0	2603.02	25.9524	462.414	0	2619.62	31.0543	432.909	9	13
139	female	68	nuts	132.633	234.714	no	yes	no	nonsmoker	231.4	1.55	64	26.64	83	53.5484	64	26.64	82	52.9032	10.4	2316.79	24.4743	329.267	26	2922.03	28.2488	443.448	10	13
140	female	68	nuts	141.679	121.237	yes	yes	no	nonsmoker	345	1.57	56	22.72	80	50.9554	59	23.94	80	50.9554	11.8614	2753.52	24.943	456.581	11.0933	3123.16	41.2199	497.33	8	13
141	female	68	olive	104.524	94.32	yes	no	yes	nonsmoker	0	1.53	73	31.18	100	65.3595	71	30.33	100	65.3595	1.282	2875.39	30.8366	359.316	0	1487.38	18.9697	211.622	8	9
142	female	68	olive	142.995	73.01	yes	yes	no	former	240	1.52	55	23.81	86	56.5789	61.4	26.58	90	59.2105	1.97533	1645.49	35.268	325.556	5.91857	1561.73	22.4837	240.423	10	9
143	female	68	olive	86.81	199.803	no	yes	yes	nonsmoker	5	1.5	71.3	31.69	101	67.3333	62.5	27.78	94	62.6667	0	2409.75	22.226	291.607	0	3232.29	29.6421	480.272	8	10
144	female	68	olive	76.629	101.073	yes	no	yes	nonsmoker	341.7	1.64	77.5	28.81	95	57.9268	79	29.37	95	57.9268	0	1801.06	21.1678	338.192	10.4	1977.63	22.4449	261.417	10	11
145	female	68	olive	88.703	158.449	no	yes	yes	nonsmoker	405	1.5	78	34.67	110	73.3333	84.5	37.56	116	77.3333	0	2363.64	22.4118	283.172	0	1929.86	34.0844	328.386	8	12
146	female	68	olive	157.395	85.852	no	yes	yes	nonsmoker	86.8	1.48	67	30.59	91	61.4865	68	31.04	94	63.5135	5.15048	2898.2	21.3349	424.852	10.4	2534.9	21.2472	375.549	10	12
147	female	68	olive	86.159	123.396	no	yes	no	nonsmoker	75	1.57	58.5	23.73	81	51.5924	65.3	26.49	94.5	60.1911	9.59629	2501.65	15.728	445.946	13.2986	2998.44	18.7928	476.524	11	12
148	female	68	olive	178.785	110.397	no	yes	yes	nonsmoker	277.5	1.63	61.4	23.11	72	44.1718	59.6	22.43	78	47.8528	0	2817.53	36.9297	174.684	0	2548.54	42.8349	459.488	13	13
149	female	69	control	183.263	187.546	yes	no	yes	nonsmoker	0	1.59	79	31.25	101	63.522	73.4	29.03	92	57.8616	0	1920.99	18.1666	401.689	0	1682.3	19.2645	246.488	5	6
150	female	69	control	99.361	90.116	no	yes	no	nonsmoker	90	1.47	73.2	33.87	102	69.3878	78	36.1	112	76.1905	0	1969.01	17.2343	360.905	0	1793.33	15.4472	278.995	6	10
151	female	69	nuts	116.467	104.862	yes	no	yes	nonsmoker	210	1.57	69.1	28.03	93	59.2357	68	27.59	104	66.242	0	1886.38	18.7866	307.475	0	2583.1	31.6822	499.93	11	9
152	female	69	nuts	135.995	141.683	yes	yes	no	nonsmoker	15	1.45	53	25.21	75	51.7241	54	25.68	96	66.2069	0	2868.73	34.6408	344.784	0	1611.16	32.8026	333.575	8	9
153	female	69	nuts	212.117	148.643	no	yes	yes	nonsmoker	115.7	1.56	67.5	27.74	85	54.4872	68.3	28.07	92	58.9744	2.85714	2248.46	24.0213	261.703	0	2159.72	20.468	399.113	9	9
154	female	69	nuts	114.868	217.092	no	yes	yes	nonsmoker	150	1.6	70.3	27.46	88	55	72.5	28.32	91	56.875	2.67238	2645.58	24.5582	452.429	0.693333	2681.44	37.0433	430.502	9	10
155	female	69	nuts	63.809	54.324	yes	yes	yes	nonsmoker	240	1.44	52.7	25.41	87	60.4167	54.9	26.48	81	56.25	4.45714	2170.44	31.6695	210.692	0	1498.21	20.641	259.24	9	11
156	female	69	nuts	150.615	170.356	no	yes	yes	nonsmoker	231.4	1.47	50.7	23.46	72	48.9796	48.6	22.49	73	49.6599	0	1793.73	16.9507	254.786	0	2189.61	29.7745	337.355	10	13
157	female	69	olive	104.769	91.635	yes	yes	yes	nonsmoker	0	1.49	66.6	30	94	63.0872	66	29.73	90	60.4027	0	1527.46	25.4783	166.11	0	1378.01	37.9726	328.482	8	8
158	female	69	olive	152.058	159.973	yes	no	yes	nonsmoker	180	1.6	62	24.22	96	60	66	25.78	90	56.25	0	2280.18	40.7876	297.924	0	1457.42	12.1512	165.823	7	8
159	female	69	olive	72.799	128.591	yes	no	yes	nonsmoker	463	1.6	66.7	26.05	90	56.25	62.5	24.41	88	55	3.85714	1987.62	26.0176	215.644	0	1682.19	17.9653	271.525	9	8
160	female	69	olive	165.398	187.604	no	yes	yes	nonsmoker	316	1.58	72.7	29.12	104	65.8228	85.3	34.17	106	67.0886	10.4	2457.11	26.5264	342.358	0	2417.33	30.3933	374.645	9	9
161	female	69	olive	149.139	187.477	no	yes	yes	former	479.3	1.48	63.7	29.08	95	64.1892	65	29.67	98	66.2162	12.5	2317.7	24.1669	352.464	10.3666	2317.7	22.6	420.3	9	9
162	female	69	olive	156.822	104.892	yes	yes	yes	nonsmoker	420	1.5	54.5	24.22	78	52	52.8	23.47	77	51.3333	0	2132.86	16.3957	342.603	0	2785.34	24.1382	457.053	11	11
163	female	69	olive	102.371	91.73	yes	yes	yes	nonsmoker	8	1.46	60.5	28.38	87	59.589	62.8	29.46	90	61.6438	0	1514.47	13.4892	268.313	0	1932.51	24.8693	301.71	8	12
164	female	69	olive	199.432	194.063	yes	no	no	former	92	1.58	61.5	24.64	94	59.4937	61.5	24.64	83	52.5316	0	2084.31	27.5578	406.634	0	1977.16	21.1902	322.371	8	12
165	female	70	control	175.815	193.788	no	yes	yes	nonsmoker	60	1.51	71.5	31.36	95	62.9139	70.6	30.96	95	62.9139	0	1688.77	33.5558	210.132	0	1356.28	22.889	258.306	9	9
166	female	70	control	107.426	90.889	no	yes	yes	nonsmoker	349	1.54	62.5	26.35	81	52.5974	64.9	27.37	81	52.5974	1.48571	1931.55	19.1035	311.501	0.693333	1616.49	22.8733	212.842	10	9
167	female	70	control	136.865	68.558	no	yes	no	nonsmoker	46	1.54	64	26.99	84	54.5455	66.3	27.96	83	53.8961	1.29333	2390.02	32.903	357.199	0	2009.23	25.6436	359.22	11	12
168	female	70	control	84.488	120.895	no	yes	yes	nonsmoker	57.9	1.57	75	30.43	90	57.3248	69	27.99	93	59.2357	4.45714	1786.5	21.721	372.858	9.22143	2413.48	32.7437	348.912	10	12
169	female	70	nuts	98.9	86.288	yes	yes	yes	nonsmoker	0	1.36	71.5	38.66	102	75	47.5	25.68	81	59.5588	0	1302.9	11.5684	390.125	0	1588.73	15.0795	238.495	6	10
170	female	70	nuts	76.591	99.866	no	yes	no	current	210	1.62	84	32.01	97	59.8765	86	32.77	104	64.1975	0.693333	2316.4	24.3981	369.607	6.47	2909.32	36.473	484.249	9	10
171	female	70	nuts	160.732	156.865	no	yes	yes	nonsmoker	57.9	1.54	93.5	39.42	119	77.2727	99	41.74	120	77.9221	5.83248	2430.59	27.9667	415.619	0.682	2260.28	24.6226	348.483	6	10
172	female	70	nuts	106.052	139.314	no	yes	yes	nonsmoker	45	1.56	77.5	31.85	90	57.6923	72.5	29.79	88	56.4103	0.693333	2001.56	20.8134	365.185	0	2012.21	28.3907	349.975	9	11
173	female	70	nuts	132.704	148.584	yes	yes	yes	nonsmoker	0	1.5	63.2	28.09	89	59.3333	64.9	28.84	100	66.6667	0	2086.96	22.7478	370.438	0	2247.81	27.9687	407.399	10	12
174	female	70	nuts	237.696	151.998	no	no	yes	nonsmoker	0	1.51	69.5	30.48	91	60.2649	70.3	30.83	92	60.9272	0	1540.28	18.5785	210.474	0	1896.5	19.9257	277.442	10	12
175	female	70	nuts	78.003	104.399	no	yes	yes	nonsmoker	210	1.51	80	35.09	108	71.5232	82.6	36.23	107	70.8609	11.082	2471.61	22.8789	351.798	0	2474.69	27.484	453.422	8	13
176	female	70	nuts	165.29	131.563	yes	yes	no	nonsmoker	210	1.54	60.5	25.51	83	53.8961	63.9	26.94	92	59.7403	28.382	2399.7	29.0186	353.806	13.5614	2139.74	28.1354	387.204	12	13
177	female	70	olive	119.033	118.448	yes	no	yes	nonsmoker	242	1.58	79.6	31.89	94	59.4937	85.3	34.17	102	64.557	0	1156.99	12.1724	205.473	0	1710.67	13.7206	232.561	8	9
178	female	70	olive	110.498	185.321	no	yes	yes	current	150	1.63	73.5	27.66	88	53.9877	71.4	26.87	88	53.9877	1.48571	2477.51	24.5634	362.198	0.693333	3304.78	34.0275	520.917	10	9
179	female	70	olive	220.635	137.288	yes	yes	yes	nonsmoker	120.5	1.57	78	31.64	97	61.7834	68.7	27.87	88	56.051	0	1512.21	17.6565	318.217	0	1745.14	25.5801	288.199	9	10
180	female	70	olive	72.186	123.676	yes	yes	yes	former	30	1.55	68.3	28.43	95	61.2903	66.8	27.8	97	62.5806	27.2857	2011.94	23.0866	307.685	10.4	2735.2	29.5353	413.406	12	10
181	female	70	olive	162.408	162.307	yes	yes	yes	nonsmoker	166	1.44	68.5	33.03	98	68.0556	68	32.79	103	71.5278	0	1726.39	19.1522	198.257	0	2380.91	32.3706	460.109	9	12
182	female	70	olive	95.232	166.477	yes	yes	yes	nonsmoker	0	1.49	72	32.43	97	65.1007	75.8	34.14	97	60.9	0	2471.98	19.9832	571.508	0	1821.42	19.8499	282.148	10	12
183	female	70	olive	121.624	182.052	yes	yes	no	nonsmoker	120	1.56	59.5	24.45	78	50	51.5	21.16	73	46.7949	0	1765.9	22.4063	291.592	0	2865.56	31.9239	517.407	9	12
184	female	70	olive	235.389	254.659	yes	no	no	nonsmoker	645	1.48	61	27.85	89	60.1351	65.7	29.99	90	60.8108	0	1431.16	14.7218	359.6	0	2434.18	40.8041	439.534	10	12
185	female	70	olive	196.986	85.906	no	no	yes	nonsmoker	804	1.52	65	28.13	88	57.8947	67.5	29.22	93	61.1842	14.1267	2752.83	24.4422	465.64	11.6933	2956.15	23.9846	415.48	9	12
186	female	71	control	131.485	130.933	no	no	yes	nonsmoker	210	1.61	82.1	31.67	92	57.1429	74.7	28.82	98	60.8696	0	2918.32	25.904	555.921	0	3113.57	39.5467	541.367	8	8
187	female	71	control	118.09	121.015	no	yes	yes	nonsmoker	150	1.53	82.2	35.11	107	69.9346	77.5	33.11	109	71.2418	0	2439.04	14.5728	386.408	0	2962.22	23.6921	343.903	6	9
188	female	71	control	105.631	70.977	no	yes	yes	nonsmoker	540	1.51	66.2	29.03	96	63.5762	67.4	29.56	100	66.2252	5.13914	2454.3	21.5144	461.563	0	2349.16	23.1132	321.248	9	9
189	female	71	control	127.976	122.85	no	yes	yes	nonsmoker	210	1.55	72.5	30.18	88	56.7742	74.1	30.84	97	62.5806	0	1507.57	17.2553	224.543	0	1893.3	27.561	338.262	10	12
190	female	71	nuts	93.143	145.306	no	yes	yes	nonsmoker	0	1.42	69.2	34.32	111	78.169	74.2	36.8	104	73.2394	0	1838.76	21.9432	374.615	10.4	3057.41	26.7413	528.582	7	10
191	female	71	nuts	96.19	100.22	no	yes	yes	nonsmoker	258.2	1.56	73.8	30.33	92	58.9744	78	32.05	90	57.6923	0	1606.63	15.1541	287.918	0	1806.22	18.8904	351.195	9	11
192	female	71	nuts	108.611	96.573	no	yes	yes	nonsmoker	150	1.49	75	33.78	94	63.0872	77.5	34.91	103	69.1275	0	1885.01	18.4213	407.199	0	1741.74	30.6881	371.355	8	12
193	female	71	nuts	80.556	127.269	yes	yes	yes	nonsmoker	369	1.61	70	27.01	96	59.6273	60	23.15	80	49.6894	0.693333	1955.77	25.3762	338.975	0	2046.41	27.6523	391.466	12	12
194	female	71	nuts	223.829	143.127	no	yes	yes	nonsmoker	187.5	1.54	62.3	26.27	97	62.987	58.5	24.67	81	52.5974	2.15476	2278.7	21.441	478.677	0.682	1957.76	21.8916	313.726	7	12
195	female	71	nuts	88.85	135.452	no	yes	yes	nonsmoker	157.5	1.43	51.2	25.04	80	55.9441	48.5	23.72	70	48.951	8.17143	2136.49	32.5672	443.884	10.4	1719.14	19.1367	233.341	8	12
196	female	71	nuts	174.705	81.464	yes	no	yes	nonsmoker	300	1.54	59	24.88	76	49.3506	50.6	21.34	75	48.7013	12.5	2317.7	24.1669	312.6	10.4731	2320.1	27.0376	440.6	9	12
197	female	71	nuts	117.017	107.582	no	yes	yes	nonsmoker	45	1.53	75.9	32.42	97	63.3987	75	32.04	91	59.4771	10.4	2504.39	19.4025	424.072	10.4	2182.77	20.3789	396.193	10	13
198	female	71	olive	83.863	98.488	yes	no	yes	nonsmoker	0	1.57	62.6	25.4	73	46.4968	57.5	23.33	70	44.586	0	1056.55	16.5067	211.441	0	1153.93	18.7333	159.824	9	7
199	female	71	olive	180.634	191.042	no	yes	yes	current	0	1.56	79.5	32.67	101	64.7436	67.6	27.78	96.5	61.859	0	1764.78	16.5943	430.15	0	2053.85	21.6807	295.778	8	9
200	female	71	olive	57.542	182.282	no	no	yes	nonsmoker	0	1.55	66.5	27.68	89	57.4194	64.5	26.85	86	55.4839	0	2035.62	15.7068	499.824	0	2790.2	22.6486	348.386	6	11
201	female	71	olive	104.319	136.773	no	yes	no	former	105	1.53	58.6	25.03	85	55.5556	61	26.06	91.5	59.8039	0.682	2007.42	14.9887	249.753	0.682	2220.55	22.8501	416.431	5	11
202	female	71	olive	139.133	118.889	no	yes	yes	nonsmoker	154.3	1.57	67.5	27.38	81	51.5924	63	25.56	90	57.3248	0	1875.74	19.0445	215.437	0	2515.4	33.432	473.139	10	12
203	female	71	olive	131.016	121.002	no	yes	yes	nonsmoker	0	1.5	62	27.56	92	61.3333	62.1	27.6	97	60.9	0	2926.97	47.8609	432.145	0	1886.82	27.3996	308.076	10	12
204	female	71	olive	93.705	212.848	yes	yes	yes	nonsmoker	210	1.61	65.5	25.27	88	54.6584	67.5	26.04	94	58.3851	0	2025.29	15.7966	182.531	10.4	1787.66	21.5793	362.84	9	13
205	female	71	olive	145.834	87.728	no	yes	yes	nonsmoker	168	1.54	63.5	26.78	97	62.987	67.7	28.55	94	61.039	2.06143	2679.95	34.5072	328.277	2.06143	2170.34	31.8112	346.366	11	13
206	female	71	olive	78.565	158.746	yes	no	yes	nonsmoker	0	1.6	82	32.03	96	60	79	30.86	101	63.125	5.08238	3356.2	43.3755	598.71	1.48571	1957.48	25.9584	308.966	7	13
207	female	71	olive	193.059	112.62	no	no	yes	nonsmoker	94.3	1.58	69.7	27.92	89	56.3291	74.3	29.76	99	62.6582	11.082	2723.42	24.3421	408.511	27.2933	3490.2	45.8364	589.002	12	13
208	female	72	control	121.454	61.353	yes	no	yes	nonsmoker	386	1.56	96	39.45	116	74.359	94.4	38.79	116	74.359	0.6	2469.03	23.7434	374.383	0	1609.72	16.2056	229.754	6	7
209	female	72	control	88.355	127.937	no	yes	yes	nonsmoker	331	1.55	72.4	30.14	89	57.4194	73	30.39	95	61.2903	2.58571	1361.62	18.6564	208.378	0.693333	1358.6	15.1214	205.165	8	8
210	female	72	control	122.907	142.587	no	yes	yes	nonsmoker	212.3	1.57	73	29.62	92	58.5987	66	26.78	81	51.5924	0	1788.81	21.9358	322.407	0	1696.58	16.1997	247.571	7	9
211	female	72	control	94.18	163.608	no	no	yes	nonsmoker	305.3	1.45	58	27.59	82	56.5517	57.7	27.44	85	58.6207	0	1104.77	11.6158	292.566	5.13914	1327.82	20.1106	269.647	8	9
212	female	72	control	124.852	139.213	no	yes	yes	nonsmoker	60	1.48	66.5	30.36	90	60.8108	64	29.22	80	54.0541	10.4	1967.34	18.9093	293.174	4.45714	1571.33	20.1322	237.62	9	9
213	female	72	control	208.569	161.052	no	yes	yes	nonsmoker	113	1.58	63.3	25.36	85	53.7975	62.5	25.04	81	51.2658	0	2362.34	23.6419	291.009	0	2469.33	28.3811	380.919	10	11
214	female	72	nuts	80.519	142.211	no	yes	yes	nonsmoker	0	1.52	80.5	34.84	104	68.4211	81	35.06	105	69.0789	2.85714	2486.78	41.166	408.134	0	2110.04	31.7114	419.935	9	8
215	female	72	nuts	169.998	211.89	no	yes	yes	nonsmoker	0	1.43	73.3	35.85	92	64.3357	64.5	31.54	88	61.5385	1.37533	2628.76	25.165	357.605	0	2772.7	27.0869	513.611	8	10
216	female	72	nuts	196.766	113.703	no	yes	yes	nonsmoker	168	1.55	60	24.97	92	59.3548	62.8	26.14	83	53.5484	0	2190.53	36.2479	245.866	0	1613.82	25.2428	295.311	10	11
217	female	72	nuts	58.836	97.364	yes	yes	yes	nonsmoker	102.9	1.55	71	29.55	108	69.6774	68.9	28.68	99	63.871	6.62486	2568.49	36.7589	438.729	1.46143	2154.25	27.7212	339.364	8	11
218	female	72	nuts	211.073	96.391	no	yes	yes	nonsmoker	0	1.5	74.5	33.11	108	72	67.5	30	93	62	0	2264.65	26.5378	324.834	0	2268.53	28.2429	450.673	6	12
219	female	72	nuts	143.692	165.982	no	yes	yes	nonsmoker	444	1.59	60	23.73	81	50.9434	61.7	24.41	77	48.4277	0	1882.08	27.6713	242.952	0	2214.17	38.8784	398.378	12	12
220	female	72	nuts	174.105	87.715	no	yes	yes	nonsmoker	45	1.52	62.5	27.05	82	53.9474	66.5	28.78	84	55.2632	10.4	2184.36	19.5815	321.077	10.4	2276.6	21.6822	325.193	9	12
221	female	72	olive	183.285	138.254	no	yes	yes	former	167	1.49	69.2	31.17	90	60.4027	67.3	30.31	101	67.7852	11.6362	2589.04	31.1732	384.596	17.4714	2279.87	24.0582	320.129	6	7
222	female	72	olive	88.846	224.136	no	yes	yes	nonsmoker	120	1.49	69.2	31.17	104	69.7987	74.6	33.6	109	73.1544	0	1408.4	15.6508	227.109	0	2600.34	22.9867	343.591	6	10
223	female	72	olive	102.134	136.822	yes	yes	no	nonsmoker	210	1.52	65	28.13	89	58.5526	64.5	27.92	92	60.5263	7.12581	2345.69	22.8443	402.564	15.2319	3360.56	38.5566	474.801	12	11
224	female	72	olive	75.293	120.26	no	no	yes	nonsmoker	90	1.49	65.4	29.46	93	62.4161	71.4	32.16	94	63.0872	0	1718.41	17.5721	176.293	0	2302.38	23.9156	345.67	6	12
225	female	72	olive	96.251	84.928	no	yes	yes	nonsmoker	436	1.61	66.6	25.69	77	47.8261	67	25.85	78	48.4472	0	2643.55	22.3706	414.188	10.4	2818.21	24.5528	453.614	11	13
226	female	72	olive	64.711	118.724	no	yes	yes	nonsmoker	60	1.55	68.8	28.64	85	54.8387	71	29.55	87	56.129	12.5	2317.7	24.1669	360.5	10.3399	2317.7	27.0376	390.4	8	13
227	female	73	control	177.303	128.316	no	yes	yes	former	113	1.47	66.5	30.77	90	61.2245	62.5	28.92	91	61.9048	0	1334.21	14.515	201.298	0	1683.56	24.989	308.955	8	6
228	female	73	control	122.889	212.096	yes	no	yes	nonsmoker	150	1.55	68.5	28.51	92	59.3548	67.4	28.05	89	57.4194	0	1641.42	22.9609	327.292	0	1517.37	19.2019	208.987	8	8
229	female	73	control	74.975	208.918	no	yes	yes	nonsmoker	196	1.43	51.5	25.18	81	56.6434	53.5	26.16	82	57.3427	13.1471	2591.84	19.6463	374.906	19.6534	2324.59	21.2052	335.623	7	9
230	female	73	control	214.002	166.312	no	yes	yes	nonsmoker	121	1.53	77.5	33.11	93	60.7843	79.3	33.88	98	64.0523	0	1620	22.9694	313.948	0	1726.67	24.427	286.353	9	11
231	female	73	nuts	175.09	209.116	yes	yes	no	nonsmoker	75	1.58	61.2	24.52	94	59.4937	53	21.23	82	51.8987	0	1888.95	23.7357	238.161	0	1347.37	21.5409	433.81	7	7
232	female	73	olive	87.026	156.438	no	yes	yes	nonsmoker	210	1.52	63.7	27.57	76	50	63	27.27	92	60.5263	0	1690.36	22.5028	270.951	0	2726.76	33.9746	492.826	5	9
233	female	73	olive	119.53	98.427	yes	no	yes	nonsmoker	286	1.49	68	30.63	98	65.7718	68.2	30.72	99	66.443	0	2210.63	16.5965	416.55	0	2162.22	22.455	314.21	9	9
234	female	73	olive	121.049	145.683	no	yes	yes	nonsmoker	6.9	1.49	74.2	33.42	99	66.443	67.8	30.54	98	65.7718	0	2653.14	39.7738	463.485	0	1796.93	22.0232	285.509	9	10
235	female	73	olive	84.459	105.491	yes	yes	yes	nonsmoker	45	1.53	81	34.6	101	66.0131	70.5	30.12	95	62.0915	0	1668.05	15.012	305.498	0	2025.76	21.7357	341.022	8	10
236	female	73	olive	95.656	137.065	no	yes	yes	nonsmoker	90	1.47	67.6	31.28	92	62.585	70.3	32.53	97	65.9864	0	1804.54	27.0213	293.315	0	2271.37	34.3831	407.109	10	11
237	female	73	olive	109.575	167.948	no	yes	yes	nonsmoker	60	1.61	72.7	28.05	86	53.4161	73	28.16	86	53.4161	0	1670.41	24.3647	333.625	0	2860.31	31.587	446.666	11	12
238	female	74	control	144.989	87.408	yes	yes	yes	nonsmoker	348	1.43	49	23.96	82	57.3427	54	26.41	84	58.7413	0	1619.57	17.7227	342.274	0	1238.81	14.9341	164.051	12	8
239	female	74	control	120.812	118.871	yes	yes	yes	nonsmoker	150	1.52	62.5	27.05	93	61.1842	61.6	26.66	89.5	58.8816	0.6	2377.42	19.8367	380.027	0	2020.39	33.5683	274.333	9	8
240	female	74	control	115.653	143.679	no	yes	yes	nonsmoker	210	1.6	64.3	25.12	90	56.25	61.1	23.87	87	54.375	0	2018.17	21.2702	211.183	0	1575.42	17.9641	239.168	7	9
241	female	74	nuts	86.766	100.568	yes	yes	yes	nonsmoker	248	1.39	71	36.75	102	73.3813	66.6	34.47	96	69.0647	0	1980.79	28.8545	421.839	0	1778.75	28.2227	286.482	9	10
242	female	74	nuts	97.381	100.348	no	yes	yes	nonsmoker	323	1.52	72	31.16	94	61.8421	73.5	31.81	105	69.0789	0	1974	29.0333	381.307	0	2506.72	36.6034	443.29	11	11
243	female	74	nuts	153.3	95.992	no	yes	yes	nonsmoker	210	1.62	73.5	28.01	95	58.642	75.5	28.77	98	60.4938	11.8857	1845.45	26.7094	218.176	11.8857	2050.51	25.37	328.625	11	11
244	female	74	nuts	174.146	231.86	yes	yes	no	former	144.6	1.5	59.3	26.36	92	61.3333	60.6	26.93	93	62	13.3219	2722.63	32.4727	262.501	10.4	1847.84	16.9342	230.519	9	11
245	female	74	nuts	138.641	109.197	no	yes	yes	nonsmoker	135	1.56	80	32.87	109	69.8718	77	31.64	109	69.8718	0	1155.47	11.5672	316.126	0.693333	1666.39	17.8318	289.507	5	12
246	female	74	nuts	148.748	97.86	yes	yes	yes	nonsmoker	107.3	1.46	71	33.31	115	78.7671	67.5	31.67	105	71.9178	0	1488.91	15.2622	206.707	0	2093.93	37.382	414.924	10	12
247	female	74	olive	134.943	199.285	no	yes	yes	nonsmoker	53	1.47	86.4	39.98	112	76.1905	89.3	41.33	117	79.5918	10.4	1908.48	23.4644	247.377	0	2892.78	34.1379	316.845	8	7
248	female	74	olive	211.518	92.463	yes	no	yes	nonsmoker	60	1.47	59.2	27.4	79	53.7415	59	27.3	77	52.381	0	1813.18	20.2312	222.913	0	2257.25	24.5966	356.923	9	10
249	female	74	olive	106.734	139.498	no	yes	yes	nonsmoker	522.9	1.52	77	33.33	104	68.4211	78.5	33.98	98	64.4737	5.79048	1753.27	33.1657	190.432	11.6857	1656.05	24.7474	295.884	8	10
250	female	74	olive	157.428	202.649	yes	yes	yes	nonsmoker	15	1.45	62.8	29.87	103	71.0345	58.5	27.82	93	64.1379	0	2296.33	28.454	429.667	4.45714	1919.44	24.6503	262.635	10	11
251	female	74	olive	147.237	92.512	yes	no	yes	nonsmoker	390.5	1.65	88	32.32	102	61.8182	98	36	114	69.0909	0	2001.62	23.0602	369.362	0	2288.29	47.1701	372.157	11	11
252	female	74	olive	142.179	132.693	no	yes	yes	nonsmoker	210	1.54	89.2	37.61	106	68.8312	89.9	37.91	119	77.2727	0	1774.98	22.8058	315.822	0	2982.62	38.5998	534.774	10	12
253	female	74	olive	104.207	144.482	no	yes	yes	nonsmoker	509	1.56	62	25.48	80	51.2821	66.4	27.28	85	54.4872	0	1957.77	21.5398	205.659	0	2281.28	26.4374	397.492	11	13
254	female	75	control	67.217	125.903	no	yes	yes	former	225	1.51	65	28.51	97	64.2384	56.5	24.78	87	57.6159	0	1330.09	14.4455	188.088	0	1885.76	23.0864	422.971	9	7
255	female	75	control	186.612	128.089	no	yes	yes	former	150	1.53	58.6	25.03	83	54.2484	56.9	24.31	84	54.902	0	2314.48	24.2895	302.883	0.693333	1899.82	20.7682	276.933	9	8
256	female	75	control	112.125	199.463	no	yes	yes	nonsmoker	218	1.6	68	26.56	83	51.875	54	21.09	73	45.625	0	2335.98	19.0321	346.239	0	2688.26	27.2576	526.214	6	9
257	female	75	control	220.651	254.817	no	yes	yes	nonsmoker	769	1.5	58	25.78	94	62.6667	57	25.33	87	58	0.6	2255.04	49.8796	303.357	0	2747.84	43.2323	487.659	12	11
258	female	75	nuts	143.568	138.383	yes	yes	yes	nonsmoker	60	1.68	87.7	31.07	110	65.4762	82	29.05	106	63.0952	0	1868.77	30.5457	368.154	0	2218.78	28.9389	411.56	10	9
259	female	75	nuts	83.411	217.098	no	yes	yes	nonsmoker	180	1.55	71.7	29.84	97	62.5806	68.5	28.51	97	62.5806	0	1894.45	29.6278	183.642	0	2052.43	25.1408	446.224	10	12
260	female	75	nuts	147.421	169.521	no	yes	yes	nonsmoker	230.9	1.52	66.2	28.65	85	55.9211	65.7	28.44	94.5	62.1711	1.48571	2407.86	27.3376	223.51	0	1875.61	22.3293	352.854	11	13
261	female	75	olive	154.626	264.687	no	yes	yes	nonsmoker	205	1.44	65.6	31.64	89	61.8056	63	30.38	78	54.1667	0	1715.18	13.6198	186.26	0	2233.6	20.6705	361.939	8	8
262	female	75	olive	82.509	181.007	yes	no	yes	nonsmoker	150	1.54	83	35	94	61.039	80.7	34.03	95	61.6883	0	1929.39	26.1971	236.576	0	2153.46	23.1278	308.997	9	8
263	female	75	olive	203.136	80.297	no	yes	yes	nonsmoker	8	1.36	59.2	32.01	93	68.3824	59.8	32.33	102	75	0	1231.78	13.4531	134.843	0	1874.04	23.8271	317.338	8	9
264	female	75	olive	174.426	181.405	no	yes	yes	nonsmoker	166	1.44	72	34.72	92	63.8889	62.5	30.14	97	67.3611	0	2103.37	32.1244	564.71	0	1645.56	18.5475	255.226	10	10
265	female	75	olive	116.798	208.772	yes	no	yes	nonsmoker	210	1.6	64.1	25.04	93	58.125	62.8	24.53	97	60.625	0	1743.31	21.6007	333.479	0	2363.29	43.0796	449.945	8	11
266	female	75	olive	120.512	144.538	yes	no	yes	nonsmoker	248	1.56	55	22.6	73	46.7949	55.7	22.89	75	48.0769	0	1719.44	21.9929	230.857	5.94286	2360.68	32.6769	390.109	9	11
267	female	76	control	49.882	109.57	no	yes	yes	current	247.4	1.55	60.3	25.1	95	61.2903	59.7	24.85	86	55.4839	5.13914	2013.8	27.8222	323.365	4.45714	2170.73	20.1807	277.548	11	8
268	female	76	control	81.433	95.35	yes	no	yes	nonsmoker	135	1.51	71.7	31.45	109	72.1854	74.1	32.5	107	70.8609	0	1532.03	26.293	362.576	0	1394.31	17.0796	206.317	12	11
269	female	76	nuts	105.665	152.511	no	no	yes	nonsmoker	121	1.52	87.5	37.87	105	69.0789	86.2	37.31	110	72.3684	0	2317.33	18.2532	375.516	0	2586.12	38.9661	408.715	10	11
270	female	76	olive	181.916	189.67	no	no	yes	nonsmoker	30	1.57	70	28.4	86	54.7771	61	24.75	89.5	57.0064	0	2539.38	24.1963	260.721	0	3176.81	28.6091	478.619	8	7
271	female	76	olive	74.955	100.44	yes	yes	yes	nonsmoker	320	1.53	64	27.34	99	64.7059	65.8	28.11	105	68.6275	1.46143	2907.6	39.3976	392.139	0	1871.17	25.0819	294.922	9	10
272	female	76	olive	70.766	126.045	yes	no	yes	nonsmoker	646.1	1.47	67	31.01	99	67.3469	67.5	31.24	103	70.068	5.02486	2634.11	29.4586	477.174	2.81905	1820.16	22.4563	247.591	7	10
273	female	76	olive	70.766	126.045	yes	no	yes	nonsmoker	646.1	1.47	67	31.01	99	67.3469	67.5	31.24	103	70.068	5.02486	2634.11	29.4586	477.174	2.81905	1820.16	22.4563	247.591	7	10
274	female	77	control	213.973	255.901	yes	no	yes	nonsmoker	150	1.52	60	25.97	90	59.2105	62.3	26.97	89	58.5526	0	1423.17	20.7227	338.851	0	1384.63	16.7047	150.722	9	7
275	female	77	control	143.349	265.479	no	yes	yes	nonsmoker	0	1.49	66.5	29.95	96	64.4295	66.5	29.95	104.5	70.1342	0.693333	1728.45	15.9139	256.468	0	2297.46	24.4959	355.882	8	9
276	female	77	control	160.917	194.169	yes	yes	no	nonsmoker	250.6	1.49	63.1	28.42	101	67.7852	65	29.28	109	73.1544	1.33333	2426.33	25.5187	460.093	0	1970.08	18.2539	289.826	9	9
277	female	77	control	107.63	113.243	no	no	yes	nonsmoker	16	1.51	67.5	29.6	95	62.9139	62.5	27.41	100	66.2252	0	1627.6	15.9334	374.05	0	2047.86	22.6268	301.675	9	10
278	female	77	nuts	214.061	151.275	no	no	yes	nonsmoker	118.9	1.45	58	27.59	85	58.6207	59.1	28.11	87	60	0	1708.48	20.0389	356.562	0	2359.46	28.7456	395.563	10	12
279	female	77	olive	167.588	160.409	yes	no	no	nonsmoker	180	1.5	80	35.56	99	66	85	37.78	106	70.6667	0	1441.89	16.647	328.569	0	2222.74	17.8303	367.758	5	9
280	female	77	olive	149.506	213.355	no	no	yes	nonsmoker	385.7	1.45	55.6	26.44	93	64.1379	55	26.16	85	58.6207	0	2349.01	21.2865	392.539	0	2093.44	20.3972	362.99	9	10
281	female	77	olive	236.957	177.193	no	yes	yes	nonsmoker	136	1.53	65.5	27.98	91	59.4771	66.4	28.37	95	62.0915	11	2461.84	25.6686	395.368	10.4	2573.1	24.4689	371.231	12	12
282	female	77	olive	187.304	79.713	no	yes	no	nonsmoker	468.7	1.54	61.5	25.93	82	53.2468	58	24.46	80	51.9481	10.91	2837.66	25.4956	421.906	1.48571	3336.23	30.7211	487.98	13	13
283	female	78	control	102.386	133.393	no	no	yes	nonsmoker	0	1.57	71	28.8	98	62.4204	68.2	27.67	90	57.3248	0	2177.82	30.2725	216.04	0	1779.36	14.353	296.95	9	6
284	female	78	nuts	142.77	150.658	no	yes	yes	former	0	1.52	80	34.63	104	68.4211	77	33.33	108	71.0526	11.082	1763.49	18.3857	235.113	8.17143	2735.15	22.9116	364.055	5	10
285	female	78	nuts	161.16	125.244	yes	yes	no	nonsmoker	120	1.45	53	25.21	86	59.3103	50.5	24.02	83	57.2414	0.682	1540.57	16.368	265.028	5.91857	1920.3	22.7398	340.845	8	11
286	female	78	nuts	217.107	181.007	no	yes	yes	nonsmoker	210	1.47	67.5	31.24	98	66.6667	69.5	32.16	103	70.068	0	2169.64	16.8755	274.017	0	2774.47	30.8573	481.058	8	13
287	female	78	olive	92.792	182.371	no	yes	no	nonsmoker	300	1.6	78	30.47	102	63.75	63.4	24.77	100	62.5	0	1680.52	16.5299	346.69	0	1815.82	23.33	241.471	10	9
288	female	78	olive	176.24	81.985	no	yes	yes	nonsmoker	210	1.55	78	32.47	94	60.6452	67.6	28.14	85	54.8387	1.29333	1926.02	31.0738	409.55	10.4	1943.97	22.1407	252.038	7	11
289	female	78	olive	66.39	115.686	yes	no	no	nonsmoker	136	1.59	76.8	30.38	97	61.0063	76	30.06	98	61.6352	10.4	2717.54	27.7564	537.248	0	2723.7	28.2766	397.124	11	11
290	female	79	nuts	165.033	91.958	no	yes	yes	nonsmoker	32.1	1.49	63.3	28.51	85	57.047	63	28.38	93	62.4161	1.29333	2841.49	24.175	285.267	0.6	3228.68	30.8963	483.933	8	9
291	female	79	nuts	232.079	236.401	no	yes	yes	nonsmoker	105	1.55	67.9	28.26	89	57.4194	58.6	24.39	93	60	0	2125.69	22.0148	320.224	0	2075.62	28.8805	457.702	9	11
292	female	79	olive	101.323	89.896	yes	no	yes	nonsmoker	363.2	1.51	72.4	31.75	99	65.5629	65.9	28.9	93	61.5894	0	1667.82	16.3773	395.599	0	2207.08	21.1947	367.424	7	10
293	female	80	nuts	136.055	198.713	no	yes	yes	nonsmoker	210	1.52	64	27.7	86	56.5789	60.5	26.19	91	59.8684	0	2097.55	26.6228	212.578	0	1521.31	23.773	252.95	12	9
294	female	80	olive	129.655	152.505	no	no	yes	nonsmoker	436	1.47	55.4	25.64	80	54.4218	51.1	23.65	80	54.4218	0	1378.9	18.0587	320.867	0	2286.83	20.9739	329.514	9	10
295	female	80	olive	103.615	140.627	no	yes	no	nonsmoker	241	1.46	60	28.15	77	52.7397	56.7	26.6	76	52.0548	0	1582.46	17.285	283.639	0	2190.74	16.2821	277.373	6	10
296	female	80	olive	99.785	108.636	yes	yes	yes	nonsmoker	143	1.55	78.9	32.84	94	60.6452	76.7	31.93	95	61.2903	0	1655.69	19.9308	205.061	0	2049.56	28.2017	442.01	9	12
297	male	50	nuts	134.148	148.512	yes	yes	yes	former	724	1.61	77	29.71	99	61.4907	82.5	31.83	104	64.5963	23.7567	2380.53	27.0563	421.994	31.4843	2508.58	27.2786	328.393	9	13
298	male	54	olive	98.191	54.659	yes	yes	no	nonsmoker	448	1.73	73	24.39	87	50.289	70.5	23.56	84	48.5549	20.63	2783.23	45.5335	473.598	26	2180.96	30.2117	299.336	10	12
299	male	55	olive	66.629	112.881	no	yes	yes	former	0	1.8	100	30.86	109	60.5556	102	31.48	111	61.6667	36.23	3085.46	22.2672	359.621	32.73	3367.06	23.2952	442.507	11	10
300	male	56	control	130.09	118.702	yes	yes	no	nonsmoker	10	1.75	76.3	24.91	97	55.4286	79.2	25.86	101	57.7143	1.33333	2949.46	23.2377	722.848	0	3358.64	28.244	449.23	4	7
301	male	56	control	130.09	118.702	yes	yes	no	nonsmoker	10	1.75	76.3	24.91	97	55.4286	79.2	25.86	101	57.7143	1.33333	2949.46	23.2377	722.848	0	3358.64	28.244	449.23	4	7
302	male	56	control	46.873	124.289	yes	yes	no	nonsmoker	286	1.67	62.5	22.41	84	50.2994	66	23.67	87	52.0958	3.85476	2111.72	20.6899	416.703	0.693333	1877.51	21.559	225.189	6	10
303	male	56	olive	92.418	100.166	no	yes	yes	former	450	1.61	83	32.02	110	68.323	84.6	32.64	113	70.1863	11.082	2104.07	21.9435	323.535	5.55714	1697.25	17.6547	286.805	11	10
304	male	56	olive	58.865	88.851	yes	yes	yes	current	270	1.73	89.3	29.84	107	61.8497	86.7	28.97	110	63.5838	27.1	2294.56	21.3494	226.81	11.0933	2299.91	28.6957	390.852	8	10
305	male	56	olive	80.679	67.586	no	yes	yes	nonsmoker	32	1.68	81	28.7	97	57.7381	87	30.82	101	60.119	28.996	2625.01	21.2868	410.099	22.3598	3084.75	25.864	492.793	11	10
306	male	56	olive	82.157	70.478	yes	yes	yes	former	420	1.82	96.6	29.16	100	54.9451	93.5	28.23	107	58.7912	4.45714	1758.08	19.0551	313.666	10.4	2832.25	45.2313	529.759	9	11
307	male	56	olive	156.018	109.069	no	yes	yes	nonsmoker	173.6	1.65	84	30.85	105	63.6364	76.7	28.17	100	60.6061	0	2074.54	23.6044	393.722	0	2890	48.2733	493.741	8	12
308	male	56	olive	57.936	95.134	no	yes	no	current	210	1.68	76	26.93	89	52.9762	76.6	27.14	90	53.5714	26.682	3284.83	24.7495	302.605	36.23	2611.93	23.5685	365.275	10	13
309	male	57	control	136.676	110.126	yes	no	yes	current	812.5	1.69	96.7	33.86	113	66.8639	87	30.46	105	62.1302	20.9571	2377.9	22.2496	308.426	3.84286	1731.77	22.4209	305.721	11	8
310	male	57	control	142.15	59.603	no	no	yes	current	8	1.6	81	31.64	103	64.375	85	33.2	113	70.625	31.4843	2367.06	18.2976	305.255	14.7843	2408.04	31.6484	381.46	6	10
311	male	57	nuts	122.703	196.4	yes	no	yes	former	202	1.63	71.3	26.84	96	58.8957	79.4	29.88	102	62.5767	29.8548	2585.95	21.1991	515.147	28.4333	2870.4	24.4476	375.941	9	10
312	male	57	nuts	47.811	109.501	no	yes	yes	former	120	1.61	75.5	29.13	104	64.5963	76.3	29.44	98	60.8696	22.8843	2830.78	25.9535	503.708	7.64286	1846.31	24.3055	257.23	9	12
313	male	57	nuts	82.442	99.23	no	yes	yes	former	171.4	1.71	83.3	28.49	98	57.3099	76	25.99	95	55.5556	28.21	2534.3	19.1128	402.607	27.7	3626.51	48.9825	608.149	9	12
314	male	57	nuts	172.047	76.522	yes	no	no	nonsmoker	559.3	1.64	74.5	27.7	93	56.7073	73.2	27.22	90	54.878	31.4843	2871.98	19.563	635.132	17.1414	1871.14	17.5739	284.989	10	12
315	male	57	nuts	69.104	97.948	no	yes	no	nonsmoker	424.3	1.7	75.7	26.19	91	53.5294	76.5	26.47	95	55.8824	31.4843	2784.37	26.452	311.104	12.9614	2378.58	33.8459	423.359	12	13
316	male	57	nuts	110.927	107.814	yes	no	yes	nonsmoker	101.7	1.55	78	32.47	101	65.1613	79	32.88	98	63.2258	58.3176	2642.83	22.5611	663.172	30.2325	2443.17	30.2311	355.16	10	13
317	male	57	nuts	66.974	85.413	no	no	no	former	218	1.66	81.8	29.69	102	61.4458	85.5	31.03	102	61.4458	40.1357	2493.01	24.0641	358.688	55.5505	2631.73	27.1521	361.694	10	14
318	male	57	olive	97.916	110.371	no	yes	yes	current	305.4	1.74	98.7	32.6	109	62.6437	105	34.68	111	63.7931	0	2688.29	27.9678	287.795	0	2529.92	29.7679	443.407	9	13
319	male	58	control	183.121	75.687	yes	yes	yes	former	242	1.63	73.3	27.59	97	59.5092	80	30.11	99	60.7362	2.58571	1953.84	32.0188	286.424	26.9	2203.18	25.8333	283.485	7	11
320	male	58	control	69.989	129.015	no	yes	yes	current	540	1.68	75.2	26.64	93	55.3571	69.5	24.62	85	50.5952	31.2143	2125.6	16.1827	311.055	33.7648	1995.19	24.0785	269.138	10	11
321	male	58	nuts	54.797	67.837	no	yes	yes	current	0	1.7	94	32.53	115	67.6471	74.7	29.06	98	60.9	5.91857	1742.52	17.352	245.829	5.9	1722.2	18	250.2	8	8
322	male	58	nuts	53.821	95.897	yes	yes	no	current	90	1.8	100	30.86	100	55.5556	102	31.48	111	61.6667	5.67	2774.21	22.4551	272.947	2.39333	3087.43	37.7578	496.94	7	11
323	male	58	nuts	65.912	47.539	no	yes	yes	nonsmoker	114.3	1.81	92.5	28.23	104	57.4586	89.8	27.41	103	56.9061	28.0267	2364.7	16.6276	289.466	12.7605	2523.29	28.9662	368.024	10	12
324	male	58	olive	76.039	67.634	yes	no	no	current	212	1.69	87.7	30.71	104	61.5385	89.3	31.27	102	60.355	4.45714	2395.91	20.7999	358.818	6.23914	1797.75	20.8169	252.487	11	9
325	male	58	olive	123.869	121.185	no	no	yes	current	170.3	1.72	84.1	28.43	103	59.8837	85	28.73	105	61.0465	8.00762	2920.63	17.8869	401.492	18.3143	3208.14	31.1436	445.345	7	12
326	male	58	olive	79.716	56.669	no	yes	yes	nonsmoker	488.6	1.63	77.7	29.24	102	62.5767	85.7	32.26	112	68.7117	4.45714	2332.34	21.2381	496.414	5.13914	3430.91	35.711	551.83	6	13
327	male	58	olive	107.606	213.549	yes	yes	yes	former	360	1.66	75.1	27.25	95	57.2289	71.5	25.95	92	55.4217	29.1614	2685.95	33.4478	541.517	29.8548	2597.41	29.0188	350.316	10	13
328	male	59	control	223.36	186.233	yes	yes	yes	current	192.9	1.64	90.3	33.57	108	65.8537	88.2	32.79	110	67.0732	4.31857	2724.66	25.5542	394.295	4.45714	2611.57	25.7763	937.942	9	5
329	male	59	control	80.049	60.995	no	no	no	former	278	1.67	74	26.53	93	55.6886	73.5	26.35	92	55.0898	2.66867	2486.21	26.7899	371.481	2.81905	2393.14	32.3634	352.245	10	10
330	male	59	nuts	96.089	42.013	yes	no	yes	former	77.1	1.7	81.7	28.27	94	55.2941	81.8	28.3	95	55.8824	5.07762	1697.37	16.4226	221.956	4.38429	1677.44	18.728	261.527	10	10
331	male	59	nuts	79.547	66.046	no	yes	yes	current	234	1.74	95.8	31.64	111	63.7931	95.5	31.54	109	62.6437	10.3362	3878.28	19.9139	626.867	7.52486	3161.16	26.9934	555.673	5	10
332	male	59	nuts	114.496	67.789	no	no	no	current	293.5	1.72	84.5	28.56	99	57.5581	77	26.03	94	54.6512	55.2677	3614.49	34.0666	354.891	26	2348.76	28.8742	346.642	10	11
333	male	59	nuts	89.359	108.588	no	no	yes	nonsmoker	540	1.74	95.7	31.61	108	62.069	98.4	32.5	111.5	64.0805	1.37533	2225.01	29.8957	216.849	0.693333	2930.2	45.7775	582.976	12	12
334	male	59	nuts	87.192	79.472	yes	yes	yes	former	618.4	1.67	86	30.84	104	62.2754	81.9	29.37	102	61.0778	33.0714	2601.81	25.6208	383.579	14.7843	1988.45	22.8365	333.731	12	13
335	male	59	olive	149.295	179.023	no	yes	yes	former	102.8	1.55	76	31.63	106	68.3871	76	31.63	111	71.6129	0	3680.74	19.7371	309.802	0	3205.76	28.7033	444.196	6	8
336	male	59	olive	112.68	96.892	yes	no	no	former	210	1.65	77	28.28	95	57.5758	77	28.28	97	58.7879	0	1871.98	19.5477	215.963	0	2059.61	25.6501	363.388	9	10
337	male	59	olive	86.526	41.726	yes	yes	yes	nonsmoker	240	1.76	93.5	30.18	105	59.6591	89.6	28.93	105	59.6591	6.51857	3855.99	35.5941	496.657	5.07762	3301.74	30.3789	425.755	7	11
338	male	59	olive	118.186	74.897	yes	no	yes	current	324.6	1.54	70.5	29.73	91	59.0909	69	29.09	90	58.4416	8.85343	2047.42	16.963	323.827	8.85343	2185.9	21.6726	379.287	11	11
339	male	59	olive	101.405	126.844	no	yes	yes	former	77.1	1.76	91	29.38	106	60.2273	96.4	31.12	110	62.5	45.3871	2572.99	22.7917	336.806	32.7414	2321.26	25.272	353.624	7	11
340	male	59	olive	77.203	93.615	no	yes	yes	former	732.9	1.7	76.3	26.4	87	51.1765	76.2	26.37	89	52.3529	9.63286	2085.21	18.323	286.322	27.4614	2186.4	18.4281	346.94	10	12
341	male	60	control	80.781	67.998	yes	no	yes	former	221.8	1.61	70.5	27.2	99	61.4907	72.3	27.89	103	63.9752	15.0471	3052.67	32.5883	348.97	19.7414	2191.11	25.4529	294.044	10	9
342	male	60	control	83.299	88.39	no	yes	yes	nonsmoker	115.7	1.62	88.8	33.84	114	70.3704	86	32.77	114.5	70.679	34.5714	1877.65	16.7274	239.951	0.682	2566.39	23.7473	396.152	8	9
343	male	60	nuts	78.655	96.866	yes	no	yes	current	300	1.67	85.4	30.62	101	60.479	91.5	32.81	108	64.6707	32.1776	2405.53	32.776	464.064	32.7414	2034.17	19.442	262.863	7	10
344	male	60	nuts	88.887	40.613	no	yes	yes	current	90	1.59	73.5	29.07	95	59.7484	73	28.88	93	58.4906	38.2106	2157.29	31.1251	243.22	10.3614	1974.83	23.957	333.832	10	10
345	male	60	nuts	62.151	70.608	yes	yes	yes	nonsmoker	30	1.66	83.5	30.3	99	59.6386	81	29.39	103	62.0482	51.575	1858.19	17.8323	358.726	37.7157	1870.35	18.8805	285.284	5	10
346	male	60	nuts	98.701	106.763	yes	yes	yes	former	574	1.8	83.7	25.83	101	56.1111	81.5	25.15	98	54.4444	36.395	2701.3	26.2124	375.514	55.5391	3313.67	43.9125	621.413	12	12
347	male	60	nuts	65.189	95.836	no	no	yes	current	302	1.7	82.3	28.48	103	60.5882	88	30.45	110	64.7059	1.97533	2700.22	18.3082	465.348	26	2482.23	22.4328	406.919	8	13
348	male	60	nuts	101.834	52.026	no	yes	yes	former	347.1	1.61	74	28.55	99	61.4907	74	28.55	104	64.5963	27.3333	3058.62	26.4795	339.483	13.0153	4066.34	39.0569	638.327	9	13
349	male	60	nuts	74.239	79.098	no	no	yes	former	360	1.73	81.4	27.2	97	56.0694	84.4	28.2	98	56.6474	12.5	2317.7	24.1669	352.464	10.4465	2317.3	27.0376	475.6	8	13
350	male	60	olive	102.535	100.761	no	yes	yes	former	120	1.59	68.3	27.02	95	59.7484	69	27.29	100.5	63.2075	14.2571	2149.41	19.1493	360.746	26	2117.81	17.8279	231.996	7	7
351	male	60	olive	56.305	67.705	no	no	no	current	154.3	1.67	83.5	29.94	103	61.6766	84.7	30.37	106	63.4731	12.6833	3375.45	25.9963	577.503	9.53476	2518.2	33.1942	489.773	10	9
352	male	60	olive	89.125	46.585	yes	no	yes	nonsmoker	223	1.72	71.8	24.27	96	55.814	70.4	23.8	95.5	55.5233	0.682	1791.42	33.5577	310.282	0.693333	2186.18	40.721	338.094	8	11
353	male	60	olive	83.276	154.099	yes	yes	yes	former	480	1.73	83.8	28	102	58.9595	86	28.73	104.5	60.4046	26	1723.76	15.8923	262.728	0	1902.44	31.5031	382.31	11	11
354	male	60	olive	83.276	154.099	yes	yes	yes	former	480	1.73	83.8	28	102	58.9595	86	28.73	104.5	60.4046	26	1723.76	15.8923	262.728	0	1902.44	31.5031	382.31	11	11
355	male	61	nuts	82.009	65.572	yes	yes	yes	nonsmoker	980.3	1.74	89	29.4	107	61.4943	74.742	29.0645	97.5288	60.9064	28.7471	2182.44	31.5719	366.908	28.7	2300.2	30.2	250.3	9	9
356	male	61	nuts	45.823	108.861	no	no	yes	current	60	1.67	95	34.06	116	69.4611	112.5	40.34	131	78.4431	74.5614	3425.3	19.9365	412.478	69.182	2786.31	13.5244	234.369	9	8
357	male	61	nuts	75.576	104.288	yes	no	yes	current	204	1.64	83.5	31.05	106	64.6341	81.8	30.41	105	64.0244	1.1	2011.7	15.8781	408.706	0	1770.63	19.1887	292.289	5	10
358	male	61	nuts	52.468	81.5	no	no	yes	nonsmoker	150	1.75	91.5	29.88	105	60	85.8	28.02	102	58.2857	8.03476	2703.81	26.3174	246.403	8.77571	2716.65	28.8625	446.02	10	10
359	male	61	nuts	74.173	78.24	no	yes	yes	current	38.6	1.68	104	36.85	125	74.4048	91.5	32.42	114	67.8571	28.8571	2623.54	32.9544	364.296	0.693333	2771.07	28.5607	484.433	11	10
360	male	61	nuts	86.612	70.352	yes	yes	yes	former	216.9	1.67	88	31.55	109	65.2695	89	31.91	107	64.0719	11.1986	1842.84	28.6682	266.68	11.4271	2535.2	32.8296	445.377	12	11
361	male	61	nuts	95.463	68.608	no	yes	yes	nonsmoker	150	1.65	81.3	29.86	93	56.3636	85	31.22	100	60.6061	27.782	2230.26	20.2915	294.005	11.8614	2378.3	25.0154	398.635	9	11
362	male	61	nuts	54.87	149.378	yes	yes	yes	former	200.9	1.67	75.7	27.14	95	56.8862	79.3	28.43	95	56.8862	0	1992.47	29.4682	394.164	0	1992.15	24.4727	303.845	9	12
363	male	61	nuts	135.093	84.77	no	no	yes	current	462.9	1.66	82.3	29.87	102	61.4458	80	29.03	100	60.241	56.3843	2685.36	31.7925	358.762	26.682	2625.49	22.3269	378.98	9	12
364	male	61	nuts	171.257	128.399	yes	no	yes	former	272.9	1.67	94	33.71	108	64.6707	91	32.63	117	70.0599	34.8464	3544.15	46.593	470.19	27.0607	2785.14	35.1449	502.699	11	13
365	male	61	nuts	88.646	82.506	no	no	yes	nonsmoker	261.4	1.73	82.7	27.63	97	56.0694	82	27.4	100	57.8035	12.5	2423.2	24.1669	344.1	10.4598	2270.69	27.0376	400.5	11	13
366	male	61	nuts	94.812	111.914	yes	no	yes	nonsmoker	290	1.65	90	33.06	103	62.4242	75	27.55	102	61.8182	12.5	2317.7	24.1669	352.464	10.4864	2370.69	27.0376	375.602	10	13
367	male	61	olive	55.245	54.512	yes	yes	yes	former	42.9	1.73	93.5	31.24	114	65.896	96.5	32.24	115	66.474	15.2843	3082.37	20.886	605.052	35.0391	2213.96	14.727	231.735	8	9
368	male	61	olive	69.373	84.014	no	yes	no	former	175.7	1.63	80	30.11	105	64.4172	79.7	30	103	63.1902	22.4057	2222.23	15.0114	549.841	29.595	2051.5	19.3575	238.807	8	9
369	male	61	olive	159.827	178.974	no	no	yes	nonsmoker	270	1.69	73.9	25.87	95	56.213	72.5	25.38	93	55.0296	0	2315.36	26.2944	269.971	0	2608.5	31.9509	472.719	10	12
370	male	61	olive	99.9	116.104	yes	no	yes	former	105	1.65	82.8	30.41	96	60.4	81.5	29.94	97	58.7879	130.682	2794.28	16.2424	335.212	74.2614	2302.88	26.8383	390.706	8	12
371	male	61	olive	96.291	82.382	no	yes	yes	nonsmoker	380.7	1.7	83	28.72	95	55.8824	87	30.1	107	62.9412	5.87	3590.36	61.2605	539.757	11.33	2383.14	34.1621	308.96	11	13
372	male	62	control	85.39	80.417	yes	no	no	current	60	1.74	93.7	30.95	100	57.4713	88.5	29.23	106	60.9195	0	2116.26	20.6205	421.376	43.3014	2668.84	30.8603	326.465	10	11
373	male	62	control	118.058	76.701	no	no	yes	nonsmoker	623	1.64	73.8	27.44	92	56.0976	72.3	26.88	94	57.3171	6.47248	2523.33	22.7203	504.029	0.693333	1912.59	26.3285	298.103	10	11
374	male	62	nuts	199.999	67.058	no	yes	yes	nonsmoker	352.5	1.78	102	32.19	109	61.236	106.5	33.61	111	62.3596	12.5	2317.7	24.1669	352.464	10.4065	2371.7	13.5	423.3	10	10
375	male	62	nuts	210.911	106.592	yes	yes	yes	nonsmoker	321.4	1.66	88	31.93	109	65.6627	79	28.67	102	61.4458	74.1753	2586.03	19.3843	344.126	83.03	3549.41	24.5694	520.306	8	11
376	male	62	nuts	166.939	91.048	no	yes	yes	current	460	1.73	85.8	28.67	103	59.5376	109.5	36.59	125	72.2543	62.23	2449.63	26.0538	373.147	72.8	2988.3	39.8655	515.305	10	14
377	male	62	nuts	113.327	143.362	yes	no	no	former	104	1.65	73.4	26.96	90	54.5455	76.8	28.21	96	58.1818	72.8	3174.36	28.9846	384.703	72.8	3515.02	32.271	451.394	11	14
378	male	62	olive	71.996	114.901	no	yes	no	former	218	1.68	76.5	27.1	110	65.4762	72	25.51	107	63.6905	55.4571	2557.38	14.7692	268.684	59.7534	2837.85	21.5195	369.007	10	9
379	male	62	olive	71.506	81.8	no	yes	yes	nonsmoker	150	1.78	97.5	30.77	112	62.9213	94.5	29.83	106	59.5506	0	1651.08	19.6664	198.601	0	1823.29	18.9856	282.667	7	10
380	male	62	olive	104.402	89.583	yes	yes	yes	current	598	1.68	72.6	25.72	93	55.3571	75	26.57	96	57.1429	1.782	2426.81	17.4709	272.87	5.13914	2838.44	37.4425	542.874	8	10
381	male	62	olive	99.56	138.353	yes	no	yes	current	261.4	1.51	72.4	31.75	107	70.8609	78.5	34.43	112	74.1722	29.7325	2586.82	19.3263	316.878	22.0106	2177.69	22.1873	347.746	8	10
382	male	62	olive	76.917	80.049	no	yes	yes	nonsmoker	874.3	1.71	93.7	32.04	105	61.4035	98.5	33.69	110	64.3275	0	2461.81	20.3355	450.799	0	2508.59	23.9759	327.44	6	11
383	male	62	olive	93.512	75.861	no	no	yes	former	1500	1.64	79	29.37	93	56.7073	81.8	30.41	92	56.0976	2.70867	2618.54	20.2423	437.181	1.37533	2031.66	16.2575	238.865	7	11
384	male	62	olive	99.724	115.617	yes	yes	no	nonsmoker	342.9	1.59	68	26.9	88	55.3459	63	24.92	84	52.8302	2.81905	2203.42	20.553	315.408	0	2393.18	21.2297	348.361	9	11
385	male	62	olive	142.375	50.676	no	yes	yes	former	270	1.65	93	34.16	116	70.303	97	35.63	118	71.5152	12.5	2317.7	24.1669	352.464	10.3932	2070.69	13.5	375.602	10	12
386	male	62	olive	83.319	48.678	yes	yes	no	current	105	1.73	99.5	33.25	111	64.1618	89.5	29.9	99	57.2254	0	1961.82	19.5373	200.038	26	2896.61	22.4681	353.389	10	13
387	male	62	olive	104.212	62.177	no	yes	yes	nonsmoker	230.3	1.7	77	26.64	89	52.3529	79.7	27.58	95	55.8824	29.0391	3046.13	32.8076	363.057	26.682	3199.93	30.4508	530.15	11	13
388	male	63	control	194.206	169.52	yes	yes	yes	current	90	1.54	66.5	28.04	93	60.3896	68	28.67	97	62.987	2.81905	1859.28	14.9933	294.496	2.06867	2286.59	29.3205	383.109	7	9
389	male	63	control	62.364	78.649	yes	no	yes	nonsmoker	150	1.84	104	30.72	117	63.587	114.5	33.82	124	67.3913	5.02486	3416.34	26.226	785.167	1.48571	2188.67	24.357	330.112	6	11
390	male	63	nuts	69.669	29.994	yes	yes	yes	former	158.9	1.63	80.7	30.37	100	61.3497	71.5	26.91	91	55.8282	28.4333	2908.27	30.6562	359.837	0	2847.53	26.6114	399.815	9	11
391	male	63	nuts	121.915	108.668	no	yes	yes	former	351.4	1.67	83.5	29.94	104	62.2754	92.3	33.1	105	62.8743	54.0153	2331.9	17.1043	391.933	30.3843	2735.13	28.4854	427.081	8	11
392	male	63	nuts	61.163	64.216	no	no	yes	current	466	1.7	84.6	29.27	100	58.8235	86.3	29.86	106	62.3529	66.0557	2768.85	27.8527	399.065	26.682	2691.73	29.4712	434.137	11	12
393	male	63	nuts	120.138	102.71	yes	yes	no	nonsmoker	585	1.78	74.5	23.51	92	51.6854	83	26.2	100	56.1798	3.402	2222.2	27.2403	283.79	26	2509.7	36.6112	428.32	10	13
394	male	63	olive	97.137	196.789	yes	no	yes	former	308.6	1.74	87.5	28.9	95	54.5977	85.5	28.24	94	54.023	0	1806.84	21.6856	345.633	0	2066.48	20.4624	364.415	6	9
395	male	63	olive	94.571	80.521	no	yes	yes	former	338.6	1.63	77	28.98	98	60.1227	71	26.72	87	53.3742	26.6933	3360.44	25.8306	331.605	0.693333	2996.82	47.8082	628.854	10	11
396	male	63	olive	92.2	97.845	yes	no	no	current	0	1.6	67	26.17	89	55.625	67.5	26.37	91	56.875	14.7843	3339.54	45.6277	525.502	10.4	2416.98	37.3584	383.427	12	12
397	male	63	olive	98.267	105.878	no	yes	yes	former	960	1.73	73	24.39	89	51.4451	77.5	25.89	97	56.0694	31.0776	2003.6	23.6787	198.093	34.0379	2634.42	33.5758	460.925	13	12
398	male	63	olive	189.531	59.081	no	yes	yes	former	0	1.65	72.5	26.63	96	58.1818	80	29.38	103	62.4242	57.4005	2824.38	15.2333	398.296	33.7464	2339.55	16.3226	294.704	8	12
399	male	63	olive	100.094	126.422	no	yes	yes	former	478.6	1.76	96.5	31.15	116	65.9091	98.4	31.77	120	68.1818	79.6176	3581.18	25.3497	494.685	90.7614	3418.46	24.6954	418.269	11	12
400	male	64	nuts	119.321	64.822	yes	no	no	nonsmoker	83.6	1.63	85	31.99	100	61.3497	78	29.36	104	63.8037	0	2116.43	15.8179	386.468	0	3120.68	32.2271	575.123	7	8
401	male	64	nuts	93.413	60.537	no	yes	yes	current	915	1.57	71.6	29.05	99	63.0573	74.7	30.31	100	63.6943	13.0153	2793.09	24.5947	379.409	12.4153	2175.86	19.0609	325.586	11	11
402	male	64	nuts	52.602	90.116	no	yes	yes	former	391.4	1.62	70	26.67	95	58.642	71.8	27.36	98	60.4938	13.6548	2020.31	15.7579	252.894	11.5	1776.74	29.2215	314.033	9	12
403	male	64	nuts	120.511	142.945	yes	no	no	former	540	1.63	82.9	31.2	104	63.8037	85.8	32.29	104	63.8037	0	1525.04	28.6857	279.917	0	2141.62	34.414	396.397	12	13
404	male	64	nuts	158.169	112.583	yes	yes	yes	nonsmoker	1279.1	1.61	86.8	33.49	108	67.0807	85.5	32.98	106	65.8385	28.5614	1961.41	17.8513	381.667	0.693333	2534.15	27.2431	372.947	11	13
405	male	64	nuts	53.068	73.985	no	yes	yes	nonsmoker	695.4	1.64	80	29.74	97	59.1463	81	30.12	97	59.1463	39.1871	3683.08	30.2117	449.726	58.7414	3119	28.7999	467.721	11	13
406	male	64	nuts	97.381	96.355	no	yes	yes	former	290	1.64	77.8	28.93	104	63.4146	79.7	29.63	106	64.6341	9.66429	2770.07	22.5591	402.953	28.8571	3154.95	29.3558	469.77	11	14
407	male	64	olive	100.163	116.314	no	yes	yes	former	286	1.6	70.5	27.54	96	60	70	27.34	93	58.125	3.27905	2047.46	32.2938	508.768	6.81429	1871.28	28.6459	332.631	8	9
408	male	64	olive	50.837	52.927	no	no	yes	current	272.3	1.64	91.3	33.95	115	70.122	93.8	34.88	116	70.7317	22.9871	3626.48	26.7061	413.729	29.8186	2209.21	21.4772	325.658	7	11
409	male	64	olive	86.335	75.54	no	no	yes	current	680.9	1.73	87.8	29.34	104	60.1156	97	32.41	111	64.1618	27.1	2791.81	22.9677	394.859	1.48571	3183.33	28.5524	435.905	8	12
410	male	65	control	74.463	89.292	yes	no	yes	nonsmoker	231	1.74	76.5	25.27	100	57.4713	72.8	24.05	96	55.1724	27.2933	2095.56	16.1304	525.271	0.693333	2645.32	27.1298	436.141	10	9
411	male	65	nuts	57.209	75.964	yes	no	yes	former	117.9	1.67	82	29.4	104	62.2754	81.4	29.19	106	63.4731	14.1325	2073.31	30.3206	284.494	12.7571	2773.12	28.4801	485.137	9	12
412	male	65	nuts	187.514	209.865	yes	no	no	former	714.6	1.61	72.8	28.09	94	58.3851	73.5	28.36	98	60.8696	29.0391	2923.92	42.0604	428.968	33.7648	3019.75	35.375	455.766	13	12
413	male	65	nuts	62.862	120.631	no	no	yes	nonsmoker	575.7	1.65	83	30.49	100	60.6061	88.1	32.36	111	67.2727	6.97	2525.41	25.7653	289.15	10.4	2919.94	28.0493	466.958	10	13
414	male	65	nuts	74.111	96.896	yes	yes	yes	current	438.1	1.64	75.5	28.07	96	58.5366	75	27.89	95	57.9268	27.4614	2209.38	22.7333	205.433	11.8614	2021.25	23.2628	353.677	11	13
415	male	65	nuts	74.111	96.896	yes	yes	yes	current	438.1	1.64	75.5	28.07	96	58.5366	75	27.89	95	57.9268	27.4614	2209.38	22.7333	205.433	11.8614	2021.25	23.2628	353.677	11	13
416	male	65	nuts	80.162	210.975	no	no	yes	current	429.1	1.77	82	26.17	100	56.4972	80	25.54	97	54.8023	29.7153	3077.47	27.0251	284.725	26.682	2805.94	26.8048	452.841	10	14
417	male	65	nuts	98.267	108.615	no	yes	yes	nonsmoker	385.7	1.63	76.5	28.79	98	60.1227	77.1	29.02	98	60.1227	34.5714	2607.17	20.274	254.798	26	2291.27	25.7318	360.992	12	14
418	male	65	olive	62.758	68.21	no	yes	yes	nonsmoker	160.7	1.74	81.4	26.89	102	58.6207	82.6	27.28	99	56.8966	4.45714	2303.44	24.7117	384.649	4.45714	2661.06	32.8444	440.651	11	11
419	male	65	olive	140.215	177.699	no	yes	no	current	270	1.68	81.9	29.02	96	57.1429	81.4	28.84	97	57.7381	17.4714	1619.65	24.2266	237.887	33.7534	2387.94	24.1353	357.907	8	12
420	male	65	olive	121.557	99.651	no	yes	yes	current	143	1.67	68	24.38	94	56.2874	67.4	24.17	95	56.8862	55.6391	3456.14	25.8759	560.928	33.011	3664.92	33.6717	464.424	10	12
421	male	65	olive	148.495	202.37	no	no	yes	current	491	1.75	73	23.84	94	53.7143	72.2	23.58	95	54.2857	78.675	2675.2	23.8497	421.415	26.682	3694.36	37.1408	489.703	9	12
422	male	65	olive	134.935	189.145	yes	no	no	former	226	1.77	64	20.43	90	50.8475	69	22.02	89	50.2825	0	1984.18	16.1714	413.681	10.4	3257.07	37.0395	476.001	10	13
423	male	65	olive	210.992	249.411	no	yes	yes	former	887	1.72	87.9	29.71	106	61.6279	86.4	29.2	107	62.2093	28.382	2648.85	32.2364	368.951	29.7325	3293.13	36.0828	550.653	10	14
424	male	66	control	75.679	78.911	no	no	no	current	210	1.63	83	31.24	111	68.0982	82.1	30.9	107	65.6442	23.3557	1931.79	19.4309	263.247	18.9714	1711.56	13.3165	193.376	11	7
425	male	66	control	180.944	67.336	yes	no	no	former	961	1.65	77.5	28.47	98	59.3939	73.3	26.92	95	57.5758	38.3321	2601.67	33.3264	529.355	52.675	2092.8	30.7105	379.231	9	10
426	male	66	control	63.28	77.242	no	yes	yes	current	242	1.68	79.5	28.17	96	57.1429	74.4	26.36	91	54.1667	13.2571	2761.15	18.2015	529.394	11.7333	2664.16	21.0897	493.834	8	11
427	male	66	nuts	93.249	91.686	yes	yes	no	nonsmoker	420	1.73	79.5	26.56	101	58.3815	79.5	26.56	98	56.6474	2.79476	2506.43	24.2849	579.168	1.46143	2344.4	26.1666	394.749	8	9
428	male	66	nuts	158.049	179.329	yes	no	yes	former	405	1.74	75	24.77	97	55.7471	74.5	24.61	98.5	56.6092	53.782	2541.67	31.3744	293.524	53.2933	2341.88	26.8149	352.594	12	10
429	male	66	nuts	78.734	87.334	no	no	yes	current	0	1.62	76.4	29.11	99	61.1111	71	27.05	99	61.1111	34.2414	1798.63	21.8945	263.03	37.5157	2437.63	21.8269	336.376	8	11
430	male	66	nuts	99.206	129.023	no	yes	yes	nonsmoker	450	1.72	77.2	26.1	91	52.907	77.4	26.16	94	54.6512	35.5986	3058.29	31.8092	284.515	62.23	2544.14	23.0286	354.68	7	11
431	male	66	nuts	141.446	72.829	yes	yes	yes	current	270	1.64	64.5	23.98	89	54.2683	66.4	24.69	92	56.0976	36.23	2143.1	16.5265	257.412	52.682	2836.62	23.6899	364.613	10	11
432	male	66	nuts	162.162	87.567	yes	yes	no	nonsmoker	150	1.75	77.4	25.27	89	50.8571	69	22.53	89	50.8571	0.682	1600.43	15.9434	314.39	11	2030.08	27.927	359.774	11	12
433	male	66	nuts	162.162	87.567	yes	yes	no	nonsmoker	150	1.75	77.4	25.27	89	50.8571	69	22.53	89	50.8571	0.682	1600.43	15.9434	314.39	11	2030.08	27.927	359.774	11	12
434	male	66	nuts	70.308	99.638	no	yes	yes	nonsmoker	226	1.64	72	26.77	92	56.0976	72.5	26.96	93	56.7073	26.682	2322.49	24.0365	301.847	11.082	2372.84	23.0934	405.907	10	13
435	male	66	nuts	52.448	108.833	yes	yes	yes	former	226	1.66	95.9	34.8	115	69.2771	98.9	35.89	116	69.8795	0	2375.8	25.7753	349.512	10.4	2596.03	29.0109	343.812	10	14
436	male	66	olive	122.54	45.871	no	no	yes	former	287.1	1.63	88	33.12	102	62.5767	102.3	38.5	132	80.9816	12.5	2317.7	24.1669	330.2	10.4198	2186.03	27.0376	460.3	5	10
437	male	66	olive	86.588	101.394	no	no	yes	former	315	1.68	82	29.05	99	58.9286	77.5	27.46	95	56.5476	18.0129	2856.78	19.7203	561.431	11.8614	2725.24	28.1733	420.077	10	12
438	male	67	control	145.38	81.683	no	no	yes	current	105	1.68	79	27.99	104	61.9048	69.2	24.52	91	54.1667	10.9233	2319.08	15.43	371.906	1.46143	2488.68	29.3558	339.137	7	8
439	male	67	control	80.899	117.952	no	yes	yes	former	480	1.63	81.3	30.6	99	60.7362	83	31.24	100	61.3497	10.4	2014.55	22.5757	309.753	4.45714	2017.64	39.7346	338.817	7	10
440	male	67	control	85.897	81.111	no	no	yes	current	0	1.75	89.4	29.19	104	59.4286	86.8	28.34	99	56.5714	22.7753	2532.65	22.8793	465.209	52.682	3760.12	29.8539	457.427	10	10
441	male	67	control	62.366	65.406	no	no	yes	former	374.9	1.71	105	35.91	114	66.6667	99	33.86	118	69.0058	8.57143	3454.34	27.087	539.652	0	3918.88	30.5667	676.771	8	11
442	male	67	control	60.641	174.603	yes	no	yes	nonsmoker	437	1.57	71.6	29.05	102	64.9682	68	27.59	100	63.6943	4.77381	2416.11	31.8665	454.737	0.6	1841.65	35.729	293.77	9	12
443	male	67	nuts	134.765	71.631	no	yes	yes	current	0	1.7	69.8	24.15	100	58.8235	72	24.91	99	58.2353	54.3571	3072.05	29.2261	413.587	52.682	2755.85	24.1803	351.459	7	8
444	male	67	nuts	61.765	157.751	no	yes	yes	former	379.3	1.72	95.6	32.31	109	63.3721	92.2	31.17	108	62.7907	5.13914	1934.31	17.8372	267.249	8.84143	2107.12	22.8942	315.038	7	9
445	male	67	nuts	67.737	119.081	yes	no	yes	current	630	1.75	93	30.37	93	53.1429	67	21.88	91	52	0	2920.36	60.6007	404.839	0	1479.05	31.1171	263.406	9	10
446	male	67	nuts	80.562	138.676	yes	yes	no	nonsmoker	255.4	1.59	67.7	26.78	100	62.8931	62	24.52	97	61.0063	2.75476	3252.74	32.6707	591.381	9.27143	2308.37	26.0804	353.022	4	10
447	male	67	nuts	102.431	88.596	no	yes	no	current	171.4	1.58	63.6	25.48	93	58.8608	64.7	25.92	97	61.3924	2.15476	1625.49	16.4674	280.504	0.693333	3079.7	39.3741	529.364	10	11
448	male	67	nuts	130.585	167.765	no	no	yes	former	450	1.7	78.8	27.27	95	55.8824	81.8	28.3	97	57.0588	28.0153	3053.08	29.1488	456.919	28.08	3109.38	35.2254	443.359	12	13
449	male	67	olive	85.147	94.178	no	no	yes	current	278.5	1.66	72.9	26.46	91	54.8193	75.6	27.44	95	57.2289	2.58571	3830.18	30.014	484.217	2.58571	3901.8	36.122	600.74	8	9
450	male	67	olive	43.984	40.528	yes	yes	no	current	463	1.64	89.5	33.28	118	71.9512	89.3	33.2	112	68.2927	10.3271	3670.16	32.34	584.001	14.7843	2583.6	25.2324	299.029	8	10
451	male	67	olive	108.506	127.859	yes	yes	no	nonsmoker	315	1.62	66.2	25.22	94	58.0247	61.5	23.43	95	58.642	10.4	2882.54	25.7341	448.4	10.4	2450.43	26.3417	395.184	5	10
452	male	67	olive	82.438	260.932	yes	no	yes	former	604.3	1.69	76.5	26.78	97	57.3964	76.8	26.89	105	62.1302	27.4614	1887.72	16.3226	262.65	11.8614	2342.18	25.6007	353.764	9	10
453	male	67	olive	120.983	147.997	no	no	yes	former	16	1.68	92	32.6	107	63.6905	93.7	33.2	107	63.6905	11.5	2445.7	20.2462	587.176	6.15714	2990.84	37.4142	479.094	10	11
454	male	67	olive	146.276	151.361	no	no	yes	nonsmoker	518	1.72	77.5	26.2	94	54.6512	79.5	26.87	97	56.3953	28.0614	2817.87	24.0049	457.032	12.3753	3807.11	40.802	624.486	10	11
455	male	67	olive	84.757	102.348	yes	no	yes	nonsmoker	358.9	1.59	75.6	29.9	101	63.522	73	28.88	98	61.6352	28.0153	1809.87	14.4569	347.064	26	2438.56	19.6075	319.642	10	12
456	male	67	olive	53.547	69.956	yes	no	yes	former	501.4	1.69	96.3	33.72	113	66.8639	94	32.91	112	66.2722	29.7325	2696.01	31.4829	387.13	18.1534	1797.64	26.3344	362.957	7	12
457	male	67	olive	127.998	47.357	yes	yes	no	current	0	1.6	62.8	24.53	85	53.125	76.4	29.84	102	63.75	55.0391	2047.41	20.7688	198.596	26	2437.56	29.6297	310.726	11	12
458	male	67	olive	140.713	219.853	yes	yes	yes	former	560	1.69	80	28.01	103	60.9467	78	27.31	102	60.355	29.1614	2486.63	26.7829	345.598	62.23	2605.15	26.6226	374.911	11	14
459	male	68	control	60.593	105.859	yes	no	yes	former	127.5	1.68	78.9	27.95	96	57.1429	76.5	27.1	93	55.3571	2.02667	2200.26	27.1516	402.886	2.70867	1797.44	21.1746	274.495	9	7
460	male	68	control	77.211	100.533	yes	no	yes	nonsmoker	205	1.66	95.5	34.66	107	64.4578	91.5	33.21	111	66.8675	0.693333	2901.2	30.5649	386.906	0.7	2845.1	31	340.5	8	8
461	male	68	control	68.545	133.259	no	yes	yes	nonsmoker	150	1.59	63.3	25.04	80	50.3145	69.5	27.49	87.5	55.0314	11.082	2787.69	41.0397	131.062	10.4	2249.91	31.343	435.087	11	12
462	male	68	nuts	78.839	131.371	no	no	yes	current	105	1.7	80	27.68	98	57.6471	79	27.34	98	57.6471	1.48571	2674.74	25.8776	545.993	0	2672.69	28.0414	540.403	10	10
463	male	68	nuts	50.863	145.555	no	yes	yes	nonsmoker	90	1.76	72.4	23.37	90	51.1364	65.6	21.18	94.5	53.6932	11.082	2181.34	25.6456	233.186	0.693333	2539.74	38.0777	343.163	9	11
464	male	68	nuts	62.544	81.626	yes	yes	yes	nonsmoker	1084.6	1.61	89.3	34.45	110	68.323	95.5	36.84	109	67.7019	16.6143	1955.89	30.6539	310.033	29.6429	1984.18	25.9012	279.843	8	11
465	male	68	nuts	95.966	169.191	yes	no	yes	former	420	1.7	79.7	27.58	101	59.4118	76.2	26.37	100	58.8235	53.782	2861.43	23.7884	259.748	43.9948	2830.86	26.5925	431.488	8	12
466	male	68	nuts	76.389	71.779	yes	yes	yes	nonsmoker	370.6	1.64	87.1	32.38	101	61.5854	80.1	29.78	100	60.9756	0.693333	1946.97	24.3285	263.037	11.8614	2922.67	31.1671	590.495	12	13
467	male	68	nuts	100.969	93.084	no	yes	yes	nonsmoker	503	1.65	79	29.02	95	57.5758	82	30.12	98	59.3939	26.6	2874.83	21.9366	415.602	10.4	2945	27.1932	486.597	12	13
468	male	68	nuts	54.807	77.033	no	no	yes	current	158	1.65	80.4	29.53	103	62.4242	76	27.92	96	58.1818	39.5267	2483	19.9341	437.991	18.1862	3403.35	38.1704	642.331	11	13
469	male	68	olive	65.364	70.268	no	no	yes	current	0	1.76	91.9	29.67	107	60.7955	93	30.02	108	61.3636	45.1153	3270.24	28.0506	457.542	26	2845.04	20.2615	402.371	9	11
470	male	69	control	92.104	168.567	no	yes	yes	current	520	1.62	69.5	26.48	96	59.2593	68.4	26.06	96	59.2593	10.4	1865.9	22.3112	115.942	10.4	2480.87	40.5005	368.856	7	12
471	male	69	nuts	55.826	66.891	yes	no	yes	nonsmoker	192.9	1.71	90	30.78	114	66.6667	88.3	30.2	102	59.6491	10.4	2100.62	27.7631	277.038	1.48571	2264.5	18.1758	331.547	11	8
472	male	69	nuts	213.8	103.075	yes	yes	no	former	540	1.67	81	29.04	99	59.2814	71.2	25.53	94	56.2874	4.45714	2355.14	22.9734	395.632	0	1966.24	28.967	316.22	11	11
473	male	69	nuts	132.419	141.408	yes	no	no	nonsmoker	510	1.72	87	29.41	108	62.7907	85.5	28.9	109	63.3721	28.72	2655.65	19.3476	396.308	0.693333	2282.99	21.8373	385.215	7	12
474	male	69	nuts	132.419	141.408	yes	no	no	nonsmoker	510	1.72	87	29.41	108	62.7907	85.5	28.9	109	63.3721	28.72	2655.65	19.3476	396.308	0.693333	2282.99	21.8373	385.215	7	12
475	male	69	nuts	143.219	115.605	no	yes	yes	nonsmoker	867.9	1.68	81.5	28.88	106	63.0952	80.5	28.52	101	60.119	26	3047.33	39.0295	515.268	26	3284.21	51.3261	569.63	9	13
476	male	69	nuts	88.36	97.347	no	yes	yes	current	1110	1.59	82.5	32.63	101	63.522	80.9	32	100	62.8931	26	2494.69	27.1082	282.213	26	3061.95	30.4768	498.74	12	13
477	male	69	olive	61.533	65.965	yes	no	yes	former	43	1.55	74	30.8	105	67.7419	77	32.05	103	66.4516	11.5471	3745.04	34.0762	326.068	10.1963	2569.17	22.133	366.025	9	9
478	male	69	olive	103.657	59.868	yes	no	no	current	420	1.62	68.6	26.14	99	61.1111	70.5	26.86	100	61.7284	38.182	2534.13	21.2984	418.873	57.4843	3152.46	25.7512	360.518	10	10
479	male	69	olive	141.373	80.791	yes	no	no	former	270	1.64	86.3	32.09	108	65.8537	84	31.23	114	69.5122	53.4857	2132.31	20.5943	322.061	12.5557	2887.45	29.7246	463.383	8	11
480	male	69	olive	74.913	93.902	no	yes	yes	nonsmoker	180	1.61	86.5	33.37	108	67.0807	85.1	32.83	109	67.7019	0	2578.22	18.7507	412.157	0	2628.54	32.6811	424.196	8	12
481	male	69	olive	96.219	102.1	no	yes	yes	former	315	1.78	99	31.25	116	65.1685	101	31.88	123	69.1011	21.9	2714.42	20.6142	311.365	23.2333	2371.68	32.4214	447.201	12	12
482	male	69	olive	70.602	46.288	no	yes	yes	nonsmoker	226	1.64	67.7	25.17	92	56.0976	66.8	24.84	95	57.9268	13.5614	2066.66	16.6625	330.895	16.7176	2825.31	21.0114	403.778	9	13
483	male	69	olive	84.82	156.26	yes	yes	yes	former	210	1.68	70.2	24.87	94	55.9524	73.7	26.11	95	56.5476	26.682	2563.87	33.4429	399.105	26	2643.22	49.1658	412.97	12	13
484	male	69	olive	95.673	134.316	yes	no	yes	former	477.9	1.58	67.7	27.12	93	58.8608	69.5	27.84	95	60.1266	27.8433	2363.24	20.0639	314.25	14.8571	2178.75	21.5001	352.147	10	13
485	male	69	olive	89.737	182.392	no	yes	yes	current	210	1.62	76.7	29.23	98	60.4938	76	28.96	97	59.8765	51.575	2914.62	31.0495	312.384	43.3014	2819.25	26.1753	360.417	11	13
486	male	70	control	154.061	92.002	no	yes	yes	former	451.9	1.71	85.6	29.27	101	59.0643	86.4	29.55	103	60.2339	0.693333	1550.97	11.1449	131.173	0	1442.14	19.4872	224.125	9	7
487	male	70	nuts	101.636	77.813	no	no	yes	former	360	1.62	75.4	28.73	95	58.642	68.5	26.1	99	61.1111	5.87	1482.86	14.7412	204.663	0.693333	2342.41	25.7251	403.627	11	9
488	male	70	nuts	86.546	102.537	no	no	yes	former	300	1.67	80.1	28.72	105	62.8743	78	27.97	101	60.479	10.4	2695.7	26.0519	282.846	10.4	2975.38	36.7933	539.455	10	10
489	male	70	nuts	92.051	70.618	yes	yes	yes	current	380.3	1.68	84.5	29.94	109	64.881	82.7	29.3	107	63.6905	30.3843	3325.45	28.9268	496.15	11.6986	3590.95	38.7113	565.812	12	10
490	male	70	nuts	58.748	137.083	yes	yes	no	former	315	1.69	77	26.96	98	57.9882	79.8	27.94	100	59.1716	0	2758.54	33.388	470.068	30.9186	2955.31	31.2189	435.769	8	11
491	male	70	nuts	129.917	113.436	yes	yes	no	current	316	1.46	64	30.02	97	66.4384	63	29.56	98	67.1233	26	2559.35	27.184	373.773	11.082	2351.46	24.0192	475.169	12	12
492	male	70	nuts	64.742	68.794	no	yes	yes	former	235.7	1.72	92.8	31.37	110	63.9535	94.3	31.88	114	66.2791	59.65	3103.85	29.1	372.687	29.5505	3159.59	32.1171	591.683	10	12
493	male	70	nuts	139.238	157.351	no	yes	yes	nonsmoker	321.4	1.63	68.8	25.89	93	57.0552	68	25.59	86	52.7607	28.4333	2506.62	27.1044	334.752	33.65	3355.56	30.0688	529.373	10	13
494	male	70	olive	80.957	137.142	no	yes	yes	nonsmoker	315	1.68	89	31.53	110	65.4762	78	27.64	100	59.5238	52	2241.85	20.1517	204.847	11.082	1981.48	23.3393	366.98	8	9
495	male	70	olive	92.189	89.849	yes	no	yes	nonsmoker	420	1.58	55.4	22.19	90	56.962	57	22.83	94	59.4937	1.46143	1359.67	19.4105	239.095	0	2109.53	24.8429	326.128	9	10
496	male	70	olive	121.372	74.876	no	yes	yes	former	210	1.68	91.4	32.38	110	65.4762	97	34.37	113	67.2619	0	2330.51	25.1089	322.165	0.682	2497.54	28.9393	381.81	9	12
497	male	70	olive	65.424	72.83	yes	no	no	nonsmoker	214	1.75	108	35.27	122	69.7143	96.3	31.44	115	65.7143	26	3652.51	34.3238	614.601	26	3671.7	30.7637	490.818	10	14
498	male	71	control	52.912	90.694	no	yes	yes	nonsmoker	338.6	1.59	78	30.85	101	63.522	80	31.64	108	67.9245	28.7948	3352.45	21.3615	616.555	12.9857	4052.68	47.8074	581.747	7	11
499	male	71	nuts	114.141	90.047	yes	yes	yes	nonsmoker	0	1.7	88	30.45	100	58.8235	89.1	30.83	114	67.0588	4.45714	1853.58	23.4813	286.841	4.45714	2124.2	34.4163	365.587	9	8
500	male	71	nuts	126.505	118.518	no	yes	no	current	360	1.74	104	34.35	114	65.5172	98.5	32.53	114	65.5172	16.7176	2549.61	19.3304	385.646	10.23	3094.52	27.389	439.718	9	10
501	male	71	nuts	87.414	129.884	no	no	yes	former	257.2	1.69	81.4	28.5	104	61.5385	82.4	28.85	105	62.1302	22.9871	2602.12	21.3676	393.672	17.0443	2845.51	24.7951	353.612	12	12
502	male	71	nuts	67.635	76.926	no	yes	yes	former	360	1.61	80.2	30.94	108	67.0807	74.5	28.74	103	63.9752	26.6933	2880	24.6591	326.8	26	2611.37	26.4306	370.837	10	14
503	male	71	olive	64.612	121.96	yes	yes	yes	current	0	1.62	71.6	27.28	102	62.963	69.5	26.48	99	61.1111	15.8843	1893.78	25.8388	309.299	8.17143	1876.67	17.7391	233.847	8	10
504	male	71	olive	58.477	116.929	no	yes	yes	current	420	1.58	68	27.24	92	58.2278	66	26.44	92	58.2278	26.682	2587.61	22.0235	416.753	11.082	2802.9	28.3021	434.571	10	10
505	male	71	olive	96.164	177.464	no	no	yes	current	129	1.74	102	33.69	114	65.5172	103.4	34.15	112	64.3678	26.6933	2856.69	17.8244	660.676	52.6933	2795.38	23.352	389.046	9	12
506	male	71	olive	51.194	54.689	no	yes	yes	nonsmoker	347.1	1.67	83.5	29.94	110	65.8683	86.9	31.16	112	67.0659	33.2043	3134.37	31.5353	543.021	10.4	2148.48	19.7729	229.987	11	12
507	male	71	olive	142.114	79.496	yes	yes	yes	nonsmoker	436	1.68	86	30.47	108	64.2857	86.8	30.75	108	64.2857	28.382	2646.23	29.5853	260.931	31.67	2364.34	27.4652	393.529	12	14
508	male	72	control	78.016	75.92	no	no	yes	nonsmoker	110	1.85	105	30.68	111	60	101	29.51	114	61.6216	5.13914	1689.83	18.9339	301.115	0	2166.71	24.4705	255.551	8	8
509	male	72	control	104.893	57.637	yes	no	no	current	242.6	1.61	68.9	26.58	92	57.1429	73.7	28.43	96	59.6273	0.693333	1994.16	30.7601	344.846	0	2140.74	32.071	435.229	11	9
510	male	72	control	96.096	217.323	no	no	yes	former	255	1.6	89.5	34.96	111	69.375	91.8	35.86	120	75	37.33	1665.25	13.1317	334.594	26	2478.43	20.9205	340.384	9	9
511	male	72	control	121.13	99.453	no	yes	yes	former	150	1.73	90.8	30.34	107	61.8497	87	29.07	109	63.0058	26.682	2962.88	25.5331	267.931	53.9753	2921.08	24.6212	385.516	10	11
512	male	72	nuts	98.021	78.749	yes	no	yes	nonsmoker	120	1.67	82.5	29.58	105	62.8743	81.5	29.22	107	64.0719	1.48571	1537.27	12.8834	312.121	2.08571	2178.16	19.9181	351.627	8	9
513	male	72	nuts	120.273	86.048	yes	no	no	current	630	1.6	65.5	25.59	89	55.625	72	28.12	97	60.625	90.6333	2958.25	18.3851	454.901	26	2528.66	13.0511	334.924	7	10
514	male	72	nuts	130.996	123.523	yes	yes	no	former	489	1.55	64.2	26.72	88	56.7742	67.2	27.97	90	58.0645	0	2169.35	38.0191	434.594	0	1943.29	30.1156	320.421	8	11
515	male	72	nuts	168.973	108.649	yes	no	yes	nonsmoker	577.1	1.59	64	25.32	90	56.6038	69	27.29	94	59.1195	8.17143	2451.7	24.6311	233.751	10.4	2191.87	21.7347	324.955	9	12
516	male	72	nuts	122.222	75.122	no	no	yes	current	640	1.65	82	30.12	100	60.6061	77.8	28.58	100	60.6061	19.5714	2854.3	21.4929	387.411	27.3333	3289.19	28.3851	469.088	13	12
517	male	72	nuts	157.005	110.078	no	yes	yes	current	763.9	1.58	73.7	29.52	98	62.0253	70.5	28.24	98	62.0253	27.3753	2316.07	20.4596	316.386	27.4614	2534.46	36.9276	487.218	11	13
518	male	72	olive	59.051	113.343	yes	no	yes	nonsmoker	525	1.76	98	31.64	113	64.2045	90.7	29.28	105	59.6591	27.3333	2034.59	17.2936	365.344	0	2876.04	22.9488	341.498	6	9
519	male	72	olive	114.929	128.027	no	yes	yes	former	158	1.54	80	33.73	116	75.3247	84	35.42	116	75.3247	54.7948	1826.96	12.2166	193.153	26	1890.45	14.115	222.389	10	9
520	male	72	olive	70.411	46.687	no	yes	yes	nonsmoker	1402	1.72	85	28.73	108	62.7907	83.6	28.26	107	62.2093	5.83248	2680.49	24.7538	389.712	8.17143	2527.7	31.5813	379.195	9	10
521	male	72	olive	99.356	91.04	no	yes	no	nonsmoker	248.6	1.7	76.5	26.47	105	61.7647	75	25.95	101	59.4118	68.9624	2951.71	29.2482	305.052	37.4557	2955.43	21.8655	359.687	7	10
522	male	72	olive	33.912	109.975	no	yes	yes	former	117.7	1.74	88.8	29.33	115	66.092	86	28.41	106	60.9195	10.4	1792.47	18.1136	219.363	27.4614	2222.72	25.5553	255.41	11	11
523	male	72	olive	128.09	134.004	yes	yes	no	current	210	1.68	77.7	27.53	108	64.2857	86	30.47	110	65.4762	26	2297.27	28.9135	282.765	27.4614	3413.37	43.9578	513.547	12	13
524	male	72	olive	130.722	130.016	no	yes	yes	former	210	1.65	69.5	25.53	86	52.1212	69.5	25.53	94	56.9697	40.7843	2779.96	24.9062	324.523	30.9843	3911.92	40.8404	607.229	11	14
525	male	72	olive	131.311	190.514	yes	yes	yes	former	960	1.56	66.3	27.24	99	63.4615	67.5	27.74	100	64.1026	73.6391	2097.63	18.1231	222.42	33.7643	2475.4	23.3079	400.129	11	14
526	male	73	control	127.76	106.793	no	yes	yes	former	471.4	1.61	65.6	25.31	88	54.6584	67	25.85	96	59.6273	37.33	2435.6	23.465	371.481	30.3843	3024.34	32.6054	436.558	7	9
527	male	73	control	70.508	156.08	yes	yes	no	current	420	1.67	91	32.63	110	65.8683	93	33.35	116	69.4611	27.3333	2758	28.6833	331.535	10.4	2179.04	27.2237	394.739	10	13
528	male	73	control	70.508	156.08	yes	yes	no	current	420	1.67	91	32.63	110	65.8683	93	33.35	116	69.4611	27.3333	2758	28.6833	331.535	10.4	2179.04	27.2237	394.739	10	13
529	male	73	nuts	94.031	95.485	no	yes	yes	former	639.5	1.56	58.3	23.96	89	57.0513	59	24.24	83	53.2051	2.17905	3036.58	35.2362	218.447	0.693333	1783.06	23.7702	377.955	7	10
530	male	73	nuts	157.568	134.301	yes	no	yes	nonsmoker	398	1.74	74.8	24.71	90	51.7241	73.9	24.41	95	54.5977	1.37533	1804.14	24.6327	266.643	0	1474.49	21.9476	258.37	9	11
531	male	73	nuts	134.91	126.197	yes	yes	yes	former	372.3	1.53	56.2	24.01	87	56.8627	59.5	25.42	91	59.4771	11.0933	2731.88	13.8803	478.451	10.4	2362.92	19.3279	326.067	8	11
532	male	73	olive	95.163	77.446	no	yes	yes	current	170	1.65	70.5	25.9	93	56.3636	76.4	28.06	105	63.6364	12.5	2200.3	24.1669	390.2	10.3	1995.3	27.0376	375.602	8	8
533	male	73	olive	118.343	138.341	yes	no	no	nonsmoker	559.3	1.58	60.5	24.23	86	54.4304	60.8	24.36	86	54.4304	5.13914	1773.47	18.6633	297.802	16.0205	2053.88	24.9198	295.732	12	10
534	male	73	olive	110.96	235.498	no	yes	yes	former	360	1.67	65	23.31	82	49.1018	64.5	23.13	94	56.2874	4.45714	2798.77	37.4426	271.891	9.63286	2084.18	35.2011	333.971	13	12
535	male	73	olive	117.896	57.906	no	no	yes	current	129	1.63	75.5	28.42	101	61.9632	82	30.86	108	66.2577	27.3333	3262.18	25.8406	514.679	27.2933	3233.28	26.5572	437.593	7	12
536	male	73	olive	140.877	134.299	yes	yes	yes	nonsmoker	464	1.61	72	27.78	99	61.4907	79	30.48	98	60.8696	52.682	2676.53	25.7627	332.175	52	2689.12	25.923	350.632	8	12
537	male	73	olive	74.537	68.625	no	no	yes	current	843.7	1.73	91.6	30.61	105	60.6936	89.7	29.97	102	58.9595	90.7948	2923.99	40.3651	210.182	83.03	2878.33	27.6687	418.979	10	13
538	male	74	control	103.733	251.555	yes	yes	yes	current	171	1.57	71.5	29.01	102	64.9682	67.4	27.34	91	57.9618	23.0214	3176.09	36.5279	621.344	12.7571	2459.21	24.2934	334.117	11	11
539	male	74	control	83.038	76.27	yes	yes	yes	nonsmoker	835	1.75	85	27.76	99	56.5714	79.7	26.02	90	51.4286	26	3193.19	29.0823	535.949	30.3843	2827.8	48.6707	446.81	12	12
540	male	74	nuts	88.115	92.424	yes	no	no	nonsmoker	420	1.59	66.6	26.34	91	57.2327	64	25.32	91	57.2327	1.46143	2251.67	26.2545	405.345	0	2469.78	31.2567	399.258	9	10
541	male	74	nuts	162.953	150.71	yes	no	no	former	420	1.7	72.3	25.02	98	57.6471	72.8	25.19	101	59.4118	0.6	2292.15	22.1218	491.282	0	2221.43	26.944	325.364	9	12
542	male	74	olive	75.855	234.408	no	no	yes	former	225	1.63	77	28.98	103	63.1902	72	27.1	101	61.9632	73.482	3047.56	18.3964	312.596	62.23	2698.94	22.6485	319.843	11	9
543	male	74	olive	94.944	103.855	no	yes	yes	current	540	1.67	78	27.97	102	61.0778	77	27.61	99	59.2814	0	3342.29	31.4321	290.255	11.082	2145.44	26.2571	345.85	10	12
544	male	74	olive	85.861	78.372	no	no	yes	nonsmoker	218	1.69	85.8	30.04	107	63.3136	90	31.51	115	68.0473	0	2533.54	24.1676	367.125	2.75476	2609.08	38.0922	519.774	9	12
545	male	74	olive	120.476	86.582	yes	no	no	nonsmoker	916	1.59	67.2	26.58	99	62.2642	64.7	25.59	102	64.1509	29.8571	2557.73	32.1117	250.528	26	2853.77	43.8948	523.169	7	13
546	male	75	control	140.46	158.314	yes	no	yes	former	150	1.52	58.3	25.23	91	59.8684	57.5	24.89	85	55.9211	3.18	1810.45	19.5473	232.334	0	1337.01	14.891	198.993	9	7
547	male	75	nuts	127.617	96.589	no	yes	yes	current	531	1.79	79	24.66	100	55.8659	81.7	25.5	105	58.6592	32.3893	3813.51	28.4697	617.646	11.7157	3590.89	28.4471	533.531	7	10
548	male	75	nuts	67.428	100.146	yes	no	no	former	420	1.74	94.5	31.21	122	70.1149	91	30.06	110	63.2184	0	2588.4	28.2964	418.275	0.693333	2236.33	35.1519	377.171	6	11
549	male	75	nuts	67.428	100.146	yes	no	no	former	420	1.74	94.5	31.21	122	70.1149	91	30.06	110	63.2184	0	2588.4	28.2964	418.275	0.693333	2236.33	35.1519	377.171	6	11
550	male	75	nuts	123.708	94.561	yes	yes	yes	former	444	1.66	80	29.03	110	66.2651	83.3	30.23	114	68.6747	0	2458.31	26.9417	436.807	0	1731.62	27.6378	299.011	11	12
551	male	75	nuts	125.214	199.711	yes	no	no	current	572	1.66	83	30.12	106	63.8554	77.3	28.05	101	60.8434	0	1995.24	19.1773	356.992	1.33333	1952.08	22.9331	350.337	9	12
552	male	75	nuts	129.688	210.967	yes	yes	no	former	240	1.76	85.6	27.63	102	57.9545	87.2	28.15	102	57.9545	6.15714	2333.61	27.4889	427.949	13.2571	2308.15	34.8909	383.513	10	12
553	male	75	nuts	149.905	127.203	no	no	yes	current	100	1.68	83.6	29.62	108	64.2857	82.8	29.34	110	65.4762	56.4948	3313.4	20.5572	469.767	56.3843	2418.95	21.3537	296.001	8	12
554	male	75	olive	85.26	90.599	yes	no	no	former	616.4	1.6	69	26.95	94	58.75	64.4	25.16	95	59.375	68.5	2219.95	17.9495	123.788	0.682	2286.04	28.6386	388.754	10	11
555	male	75	olive	89.407	129.148	no	yes	yes	nonsmoker	315	1.6	75.5	29.49	102	63.75	75.5	29.49	107	66.875	5.75048	1541.86	15.7011	257.594	2.48667	1765.45	22.5361	319.893	7	12
556	male	76	control	74.127	64.495	no	no	yes	current	452	1.59	85.5	33.82	109	68.5535	85.5	33.82	104	65.4088	1.33333	2387.4	16.3451	244.034	0	1590.57	24.5639	233.006	5	6
557	male	76	control	69.408	112.356	yes	yes	yes	nonsmoker	305.1	1.74	82	27.08	105	60.3448	78.1	25.8	99	56.8966	4.45714	2437.92	33.494	324.289	20.8	2280.71	20.2135	310.145	9	10
558	male	76	nuts	43.72	134.722	no	no	yes	current	235.7	1.64	87.5	32.53	107	65.2439	87.7	32.61	112	68.2927	35.6271	3069.96	32.2887	599.901	17.4714	2656.25	24.9504	373.286	8	11
559	male	76	nuts	89.96	121.126	no	yes	yes	former	171.4	1.68	80.6	28.56	98	58.3333	81	28.7	100	59.5238	42.5	1780.8	19.7539	107.985	10.4	2909.35	30.6082	526.7	11	12
560	male	76	olive	85.133	177.843	no	no	yes	former	210	1.72	88.2	29.81	106	61.6279	93	31.44	117	68.0233	15.0119	1999.4	21.2075	384.441	10.4	2578.87	34.1624	472.85	9	13
561	male	77	nuts	207.662	218.781	yes	no	yes	former	105	1.71	67.5	23.08	91	53.2164	64	21.89	91	53.2164	0	2470.32	30.265	370.677	0	2673.91	33.0599	522.797	12	11
562	male	77	olive	143.205	87.984	no	no	yes	former	344	1.72	81	27.38	95	55.2326	78.3	26.47	93	54.0698	5.48429	3367.03	25.0432	402.081	7.76476	2905.32	24.1781	410.332	6	7
563	male	77	olive	163.464	156.214	yes	no	yes	current	734	1.64	70	26.03	93	56.7073	72	26.77	95	57.9268	40.6871	2395.91	29.378	227.94	10.4	1912.38	17.1344	279.044	9	11
564	male	77	olive	62.219	85.27	no	yes	yes	nonsmoker	480	1.54	78.5	33.1	103	66.8831	81	34.15	103	66.8831	26	2424.05	16.8293	357.638	26	2394.51	21.9108	355.813	8	13
565	male	78	control	119.09	65.432	no	yes	yes	current	157.5	1.62	91.1	34.71	113	69.7531	96.1	36.62	114	70.3704	1.46143	2718.37	31.0434	313.165	0	1695.55	14.9336	313.181	9	8
566	male	78	olive	66.203	175.492	yes	no	no	nonsmoker	144.6	1.66	75	27.22	102	61.4458	70.4	25.55	102	61.4458	14.7843	2534.11	26.1055	363.143	14.7843	1994.06	15.6084	297.183	7	9
567	male	78	olive	75.788	58.239	yes	yes	no	nonsmoker	3	1.6	73.5	28.71	105	65.625	69.9	27.3	103	64.375	26.6	3052.65	26.8029	580.25	26	1905.09	13.75	207.8	5	10
568	male	78	olive	86.321	75.705	yes	no	yes	former	270	1.72	78.5	26.53	102	59.3023	84.2	28.46	108	62.7907	1.48571	2618.37	36.1359	419.525	5.05714	2059.42	27.8181	311.779	11	11
569	male	79	control	97.353	92.75	yes	yes	yes	former	436	1.71	81.1	27.74	108	63.1579	78	26.67	100	58.4795	0	1863.73	18.7856	304.152	0	1667.15	17.0756	208.504	7	5
570	male	79	control	92.898	65.474	no	yes	yes	former	630	1.72	75.7	25.59	92	53.4884	74.5	25.18	95	55.2326	0	2393.92	26.7228	177.326	0	2617.69	30.0459	464.472	8	10
571	male	79	nuts	189.192	129.688	yes	no	no	former	420	1.65	72.3	26.56	99	60	68	24.98	95	57.5758	10.4	2464.7	22.7029	406.975	4.45714	2218.92	20.1604	364.273	10	8
572	male	79	nuts	78.067	127.834	yes	yes	yes	nonsmoker	315	1.61	73	28.16	93	57.764	69.2	26.7	94	58.3851	3.50105	1854.5	26.0942	227.122	8.84143	2712.05	42.6313	461.236	10	10
573	male	79	nuts	90.604	88.27	yes	yes	no	former	420	1.65	69.2	25.42	93	56.3636	70.8	26.01	101	61.2121	12.182	2696.17	24.752	352.839	5.13914	2987.6	36.3535	495.638	7	10
